# Supplementary material for: Eye accommodation-inspired neuro-metasurface focusing
Source: Nat Commun. 2023 Jun 6;14:3301. doi: 10.1038/s41467-023-39070-8 (PMC10244437; doi:10.1038/s41467-023-39070-8)
Supplement: Supplementary file 2 — Source Data [file 41467_2023_39070_MOESM2_ESM.zip]

Archive with 25 entries (16 files):
- data&code/
- data&code/figure3/
- data&code/figure3/d-e/
- data&code/figure3/d-e/loss.mat
- data&code/figure3/d-e/main.m
- data&code/figure3/d-e/networkLine.mat
- data&code/figure3/d-e/theoryLine.mat
- data&code/figure3/phase/
- data&code/figure3/phase/50_-50.txt
- data&code/figure4/
- data&code/figure4/a/
- data&code/figure4/a/data1D.mat
- data&code/figure4/a/main.m
- data&code/figure4/a/theory_focus5.mat
- data&code/figure4/b/
- data&code/figure4/b/data_1D.mat
- data&code/figure4/b/main.m
- data&code/figure4/b/theory.mat
- data&code/figure4/c/
- data&code/figure4/c/barrierFocus1.mat
- data&code/figure4/c/plot1D.m
- data&code/figure4/c/theory.mat
- data&code/model/
- data&code/model/PCB_make_0308.PcbDoc
- data&code/model/unitCell.cst
