# Supplementary material for: Eye accommodation-inspired neuro-metasurface focusing
Source: Nat Commun. 2023 Jun 6;14:3301. doi: 10.1038/s41467-023-39070-8 (PMC10244437; doi:10.1038/s41467-023-39070-8)
Supplement: Supplementary file 2 — Source Data [file 41467_2023_39070_MOESM2_ESM.zip › data&code/figure3/d-e/main.m]

clc
clear
close all
%%
load loss
figure
plot(loss.lossTrain)
hold on
plot(loss.lossValid)
%%
load networkLine.mat
load theoryLine.mat
networkLine_interp = interp1(1:31,networkLine,1:0.01:31,'spline');
theoryLine_interp = interp1(1:31,theoryLine,1:0.01:31,'spline');

figure
plot(1:31,networkLine, 'bo', 'MarkerSize', 6, 'MarkerEdgeColor', 'b', 'MarkerFaceColor', 'b');hold on;
plot(1:31,theoryLine, 'rv', 'MarkerSize', 6, 'MarkerEdgeColor', 'r', 'MarkerFaceColor','r');
hold on
plot(1:0.01:31,networkLine_interp,'b','LineWidth',2)
hold on
plot(1:0.01:31,theoryLine_interp,'color',[224 72 5]/255,'LineWidth',2)
axis([1 31  0 1.1]);
