# Supplementary material for: Eye accommodation-inspired neuro-metasurface focusing
Source: Nat Commun. 2023 Jun 6;14:3301. doi: 10.1038/s41467-023-39070-8 (PMC10244437; doi:10.1038/s41467-023-39070-8)
Supplement: Supplementary file 2 — Source Data [file 41467_2023_39070_MOESM2_ESM.zip › data&code/figure3/phase/50_-50.txt]

        Frequency / GHz                SZmin(2),Zmax(2) (1)/abs,dB
----------------------------------------------------------------------
                       5                      -31.968809
                   5.007                      -31.767743
                   5.014                      -31.565535
                   5.021                      -31.362167
                   5.028                      -31.157619
                   5.035                      -30.951871
                   5.042                      -30.744901
                   5.049                       -30.53669
                   5.056                      -30.327214
                   5.063                      -30.116453
                    5.07                      -29.904382
                   5.077                      -29.690979
                   5.084                       -29.47622
                   5.091                       -29.26008
                   5.098                      -29.042534
                   5.105                      -28.823556
                   5.112                      -28.603119
                   5.119                      -28.381197
                   5.126                      -28.157761
                   5.133                      -27.932781
                    5.14                       -27.70623
                   5.147                      -27.478076
                   5.154                      -27.248289
                   5.161                      -27.016836
                   5.168                      -26.783684
                   5.175                        -26.5488
                   5.182                      -26.312148
                   5.189                      -26.073694
                   5.196                      -25.833399
                   5.203                      -25.591228
                    5.21                      -25.347139
                   5.217                      -25.101094
                   5.224                      -24.853052
                   5.231                       -24.60297
                   5.238                      -24.350804
                   5.245                      -24.096509
                   5.252                       -23.84004
                   5.259                      -23.581349
                   5.266                      -23.320387
                   5.273                      -23.057104
                    5.28                      -22.791448
                   5.287                      -22.523366
                   5.294                      -22.252803
                   5.301                      -21.979702
                   5.308                      -21.704006
                   5.315                      -21.425656
                   5.322                      -21.144589
                   5.329                      -20.860743
                   5.336                      -20.574054
                   5.343                      -20.284455
                    5.35                      -19.991878
                   5.357                      -19.696253
                   5.364                      -19.397509
                   5.371                      -19.095574
                   5.378                      -18.790372
                   5.385                      -18.481828
                   5.392                      -18.169865
                   5.399                      -17.854403
                   5.406                      -17.535364
                   5.413                      -17.212667
                    5.42                      -16.886231
                   5.427                      -16.555976
                   5.434                      -16.221821
                   5.441                      -15.883685
                   5.448                      -15.541492
                   5.455                      -15.195164
                   5.462                      -14.844628
                   5.469                      -14.489817
                   5.476                      -14.130666
                   5.483                      -13.767119
                    5.49                      -13.399129
                   5.497                       -13.02666
                   5.504                      -12.649689
                   5.511                      -12.268209
                   5.518                      -11.882235
                   5.525                      -11.491805
                   5.532                      -11.096986
                   5.539                      -10.697879
                   5.546                      -10.294628
                   5.553                      -9.8874246
                    5.56                      -9.4765161
                   5.567                      -9.0622178
                   5.574                      -8.6449218
                   5.581                      -8.2251093
                   5.588                      -7.8033638
                   5.595                      -7.3803841
                   5.602                      -6.9569987
                   5.609                      -6.5341797
                   5.616                      -6.1130553
                   5.623                      -5.6949204
                    5.63                      -5.2812427
                   5.637                       -4.873664
                   5.644                      -4.4739926
                   5.651                      -4.0841858
                   5.658                      -3.7063202
                   5.665                      -3.3425471
                   5.672                      -2.9950337
                   5.679                      -2.6658903
                   5.686                      -2.3570864
                   5.693                      -2.0703612
                     5.7                      -1.8071355
                   5.707                      -1.5684332
                   5.714                      -1.3548213
                   5.721                      -1.1663754
                   5.728                      -1.0026746
                   5.735                     -0.86282692
                   5.742                      -0.7455225
                   5.749                     -0.64910705
                   5.756                     -0.57166886
                   5.763                     -0.51112974
                    5.77                     -0.46533275
                   5.777                     -0.43212052
                   5.784                     -0.40940068
                   5.791                     -0.39519665
                   5.798                      -0.3876841
                   5.805                     -0.38521431
                   5.812                     -0.38632666
                   5.819                     -0.38975241
                   5.826                      -0.3944122
                   5.833                     -0.39940924
                    5.84                     -0.40401981
                   5.847                     -0.40768248
                   5.854                     -0.40998699
                   5.861                     -0.41066341
                   5.868                     -0.40957212
                   5.875                     -0.40669473
                   5.882                     -0.40212598
                   5.889                     -0.39606672
                   5.896                     -0.38881765
                   5.903                     -0.38077369
                    5.91                     -0.37241871
                   5.917                     -0.36432021
                   5.924                     -0.35712372
                   5.931                     -0.35154644
                   5.938                      -0.3483698
                   5.945                     -0.34843057
                   5.952                     -0.35261023
                   5.959                     -0.36182231
                   5.966                     -0.37699768
                   5.973                     -0.39906772
                    5.98                     -0.42894568
                   5.987                     -0.46750656
                   5.994                     -0.51556621
                   6.001                     -0.57386043
                   6.008                     -0.64302504
                   6.015                       -0.723578
                   6.022                      -0.8159045
                   6.029                     -0.92024614
                   6.036                      -1.0366946
                   6.043                      -1.1651906
                    6.05                      -1.3055275
                   6.057                      -1.4573606
                   6.064                      -1.6202193
                   6.071                      -1.7935242
                   6.078                       -1.976605
                   6.085                      -2.1687208
                   6.092                        -2.36908
                   6.099                      -2.5768595
                   6.106                       -2.791223
                   6.113                      -3.0113365
                    6.12                      -3.2363825
                   6.127                       -3.465571
                   6.134                       -3.698148
                   6.141                      -3.9334027
                   6.148                      -4.1706714
                   6.155                      -4.4093405
                   6.162                       -4.648847
                   6.169                      -4.8886793
                   6.176                      -5.1283749
                   6.183                      -5.3675194
                    6.19                      -5.6057438
                   6.197                      -5.8427214
                   6.204                      -6.0781653
                   6.211                      -6.3118251
                   6.218                      -6.5434838
                   6.225                      -6.7729549
                   6.232                      -7.0000795
                   6.239                      -7.2247234
                   6.246                      -7.4467748
                   6.253                      -7.6661418
                    6.26                      -7.8827503
                   6.267                      -8.0965417
                   6.274                      -8.3074716
                   6.281                      -8.5155076
                   6.288                      -8.7206283
                   6.295                      -8.9228215
                   6.302                      -9.1220834
                   6.309                      -9.3184174
                   6.316                      -9.5118329
                   6.323                      -9.7023448
                    6.33                      -9.8899726
                   6.337                       -10.07474
                   6.344                      -10.256673
                   6.351                      -10.435801
                   6.358                      -10.612157
                   6.365                      -10.785775
                   6.372                      -10.956689
                   6.379                      -11.124936
                   6.386                      -11.290555
                   6.393                      -11.453583
                     6.4                       -11.61406
                   6.407                      -11.772025
                   6.414                      -11.927518
                   6.421                      -12.080577
                   6.428                      -12.231244
                   6.435                      -12.379557
                   6.442                      -12.525555
                   6.449                      -12.669277
                   6.456                      -12.810762
                   6.463                      -12.950048
                    6.47                      -13.087172
                   6.477                      -13.222172
                   6.484                      -13.355083
                   6.491                      -13.485942
                   6.498                      -13.614784
                   6.505                      -13.741644
                   6.512                      -13.866556
                   6.519                      -13.989552
                   6.526                      -14.110667
                   6.533                      -14.229932
                    6.54                      -14.347378
                   6.547                      -14.463036
                   6.554                      -14.576937
                   6.561                      -14.689111
                   6.568                      -14.799585
                   6.575                      -14.908389
                   6.582                       -15.01555
                   6.589                      -15.121095
                   6.596                      -15.225051
                   6.603                      -15.327444
                    6.61                      -15.428299
                   6.617                      -15.527641
                   6.624                      -15.625494
                   6.631                      -15.721882
                   6.638                      -15.816828
                   6.645                      -15.910355
                   6.652                      -16.002485
                   6.659                       -16.09324
                   6.666                       -16.18264
                   6.673                      -16.270707
                    6.68                      -16.357461
                   6.687                      -16.442922
                   6.694                      -16.527108
                   6.701                       -16.61004
                   6.708                      -16.691735
                   6.715                      -16.772211
                   6.722                      -16.851487
                   6.729                       -16.92958
                   6.736                      -17.006506
                   6.743                      -17.082282
                    6.75                      -17.156924
                   6.757                      -17.230449
                   6.764                      -17.302872
                   6.771                      -17.374207
                   6.778                       -17.44447
                   6.785                      -17.513676
                   6.792                      -17.581837
                   6.799                       -17.64897
                   6.806                      -17.715086
                   6.813                        -17.7802
                    6.82                      -17.844324
                   6.827                      -17.907472
                   6.834                      -17.969655
                   6.841                      -18.030886
                   6.848                      -18.091178
                   6.855                      -18.150541
                   6.862                      -18.208987
                   6.869                      -18.266528
                   6.876                      -18.323174
                   6.883                      -18.378937
                    6.89                      -18.433827
                   6.897                      -18.487854
                   6.904                      -18.541029
                   6.911                      -18.593362
                   6.918                      -18.644862
                   6.925                       -18.69554
                   6.932                      -18.745404
                   6.939                      -18.794464
                   6.946                      -18.842729
                   6.953                      -18.890209
                    6.96                      -18.936911
                   6.967                      -18.982845
                   6.974                       -19.02802
                   6.981                      -19.072444
                   6.988                      -19.116126
                   6.995                      -19.159073
                   7.002                      -19.201296
                   7.009                      -19.242802
                   7.016                      -19.283599
                   7.023                      -19.323696
                    7.03                      -19.363103
                   7.037                      -19.401827
                   7.044                      -19.439877
                   7.051                      -19.477263
                   7.058                      -19.513991
                   7.065                      -19.550071
                   7.072                       -19.58551
                   7.079                      -19.620313
                   7.086                      -19.654486
                   7.093                      -19.688032
                     7.1                      -19.720951
                   7.107                      -19.753244
                   7.114                       -19.78491
                   7.121                      -19.815946
                   7.128                      -19.846352
                   7.135                       -19.87613
                   7.142                       -19.90528
                   7.149                      -19.933807
                   7.156                      -19.961718
                   7.163                      -19.989019
                    7.17                      -20.015718
                   7.177                      -20.041823
                   7.184                      -20.067343
                   7.191                      -20.092283
                   7.198                      -20.116652
                   7.205                      -20.140456
                   7.212                      -20.163701
                   7.219                      -20.186393
                   7.226                      -20.208536
                   7.233                      -20.230137
                    7.24                      -20.251199
                   7.247                      -20.271728
                   7.254                      -20.291726
                   7.261                      -20.311199
                   7.268                       -20.33015
                   7.275                      -20.348583
                   7.282                      -20.366502
                   7.289                       -20.38391
                   7.296                       -20.40081
                   7.303                      -20.417207
                    7.31                      -20.433103
                   7.317                      -20.448501
                   7.324                      -20.463406
                   7.331                      -20.477819
                   7.338                      -20.491744
                   7.345                      -20.505184
                   7.352                      -20.518143
                   7.359                      -20.530622
                   7.366                      -20.542624
                   7.373                      -20.554153
                    7.38                      -20.565211
                   7.387                      -20.575801
                   7.394                      -20.585925
                   7.401                      -20.595586
                   7.408                      -20.604787
                   7.415                      -20.613529
                   7.422                      -20.621816
                   7.429                       -20.62965
                   7.436                      -20.637033
                   7.443                      -20.643967
                    7.45                      -20.650454
                   7.457                      -20.656497
                   7.464                      -20.662098
                   7.471                       -20.66726
                   7.478                      -20.671983
                   7.485                       -20.67627
                   7.492                      -20.680123
                   7.499                      -20.683544
                     7.5                      -20.683998
                   7.506                      -20.686535
                   7.513                      -20.689097
                    7.52                      -20.691233
                   7.527                      -20.692944
                   7.534                      -20.694232
                   7.541                      -20.695099
                   7.548                      -20.695545
                   7.555                      -20.695574
                   7.562                      -20.695185
                   7.569                      -20.694382
                   7.576                      -20.693165
                   7.583                      -20.691535
                    7.59                      -20.689495
                   7.597                      -20.687045
                   7.604                      -20.684187
                   7.611                      -20.680922
                   7.618                      -20.677252
                   7.625                      -20.673177
                   7.632                      -20.668699
                   7.639                      -20.663818
                   7.646                      -20.658537
                   7.653                      -20.652856
                    7.66                      -20.646776
                   7.667                      -20.640298
                   7.674                      -20.633423
                   7.681                      -20.626151
                   7.688                      -20.618485
                   7.695                      -20.610425
                   7.702                      -20.601971
                   7.709                      -20.593124
                   7.716                      -20.583886
                   7.723                      -20.574256
                    7.73                      -20.564236
                   7.737                      -20.553826
                   7.744                      -20.543026
                   7.751                      -20.531838
                   7.758                      -20.520262
                   7.765                      -20.508299
                   7.772                      -20.495948
                   7.779                      -20.483211
                   7.786                      -20.470088
                   7.793                      -20.456578
                     7.8                      -20.442684
                   7.807                      -20.428404
                   7.814                      -20.413739
                   7.821                       -20.39869
                   7.828                      -20.383257
                   7.835                      -20.367439
                   7.842                      -20.351237
                   7.849                      -20.334652
                   7.856                      -20.317682
                   7.863                      -20.300329
                    7.87                      -20.282593
                   7.877                      -20.264472
                   7.884                      -20.245968
                   7.891                       -20.22708
                   7.898                      -20.207808
                   7.905                      -20.188152
                   7.912                      -20.168112
                   7.919                      -20.147688
                   7.926                      -20.126879
                   7.933                      -20.105684
                    7.94                      -20.084105
                   7.947                       -20.06214
                   7.954                      -20.039789
                   7.961                      -20.017052
                   7.968                      -19.993928
                   7.975                      -19.970417
                   7.982                      -19.946518
                   7.989                       -19.92223
                   7.996                      -19.897554
                   8.003                      -19.872488
                    8.01                      -19.847032
                   8.017                      -19.821185
                   8.024                      -19.794947
                   8.031                      -19.768316
                   8.038                      -19.741292
                   8.045                      -19.713873
                   8.052                       -19.68606
                   8.059                      -19.657851
                   8.066                      -19.629246
                   8.073                      -19.600242
                    8.08                       -19.57084
                   8.087                      -19.541038
                   8.094                      -19.510835
                   8.101                       -19.48023
                   8.108                      -19.449221
                   8.115                      -19.417808
                   8.122                      -19.385989
                   8.129                      -19.353763
                   8.136                      -19.321128
                   8.143                      -19.288084
                    8.15                      -19.254628
                   8.157                      -19.220759
                   8.164                      -19.186476
                   8.171                      -19.151777
                   8.178                       -19.11666
                   8.185                      -19.081124
                   8.192                      -19.045168
                   8.199                      -19.008788
                   8.206                      -18.971984
                   8.213                      -18.934753
                    8.22                      -18.897094
                   8.227                      -18.859005
                   8.234                      -18.820483
                   8.241                      -18.781527
                   8.248                      -18.742135
                   8.255                      -18.702304
                   8.262                      -18.662032
                   8.269                      -18.621316
                   8.276                      -18.580156
                   8.283                      -18.538547
                    8.29                      -18.496488
                   8.297                      -18.453976
                   8.304                      -18.411008
                   8.311                      -18.367583
                   8.318                      -18.323696
                   8.325                      -18.279346
                   8.332                       -18.23453
                   8.339                      -18.189244
                   8.346                      -18.143486
                   8.353                      -18.097253
                    8.36                      -18.050542
                   8.367                      -18.003349
                   8.374                      -17.955671
                   8.381                      -17.907505
                   8.388                      -17.858848
                   8.395                      -17.809696
                   8.402                      -17.760046
                   8.409                      -17.709893
                   8.416                      -17.659235
                   8.423                      -17.608067
                    8.43                      -17.556386
                   8.437                      -17.504188
                   8.444                      -17.451468
                   8.451                      -17.398223
                   8.458                      -17.344449
                   8.465                       -17.29014
                   8.472                      -17.235293
                   8.479                      -17.179904
                   8.486                      -17.123966
                   8.493                      -17.067477
                     8.5                      -17.010431
                   8.507                      -16.952824
                   8.514                      -16.894649
                   8.521                      -16.835903
                   8.528                      -16.776579
                   8.535                      -16.716673
                   8.542                       -16.65618
                   8.549                      -16.595093
                   8.556                      -16.533406
                   8.563                      -16.471115
                    8.57                      -16.408213
                   8.577                      -16.344695
                   8.584                      -16.280553
                   8.591                      -16.215781
                   8.598                      -16.150374
                   8.605                      -16.084324
                   8.612                      -16.017625
                   8.619                       -15.95027
                   8.626                      -15.882251
                   8.633                      -15.813562
                    8.64                      -15.744196
                   8.647                      -15.674143
                   8.654                      -15.603398
                   8.661                      -15.531952
                   8.668                      -15.459797
                   8.675                      -15.386925
                   8.682                      -15.313327
                   8.689                      -15.238994
                   8.696                      -15.163919
                   8.703                      -15.088092
                    8.71                      -15.011504
                   8.717                      -14.934145
                   8.724                      -14.856007
                   8.731                      -14.777078
                   8.738                       -14.69735
                   8.745                      -14.616811
                   8.752                      -14.535452
                   8.759                      -14.453261
                   8.766                      -14.370228
                   8.773                      -14.286342
                    8.78                      -14.201591
                   8.787                      -14.115963
                   8.794                      -14.029447
                   8.801                       -13.94203
                   8.808                        -13.8537
                   8.815                      -13.764445
                   8.822                       -13.67425
                   8.829                      -13.583103
                   8.836                       -13.49099
                   8.843                      -13.397898
                    8.85                      -13.303811
                   8.857                      -13.208717
                   8.864                      -13.112599
                   8.871                      -13.015442
                   8.878                      -12.917233
                   8.885                      -12.817953
                   8.892                      -12.717588
                   8.899                      -12.616122
                   8.906                      -12.513536
                   8.913                      -12.409816
                    8.92                      -12.304942
                   8.927                      -12.198898
                   8.934                      -12.091665
                   8.941                      -11.983225
                   8.948                       -11.87356
                   8.955                      -11.762651
                   8.962                      -11.650478
                   8.969                      -11.537022
                   8.976                      -11.422263
                   8.983                      -11.306182
                    8.99                      -11.188757
                   8.997                       -11.06997
                   9.004                      -10.949798
                   9.011                      -10.828222
                   9.018                       -10.70522
                   9.025                      -10.580772
                   9.032                      -10.454856
                   9.039                      -10.327452
                   9.046                      -10.198539
                   9.053                      -10.068096
                    9.06                      -9.9361024
                   9.067                      -9.8025389
                   9.074                      -9.6673856
                   9.081                      -9.5306235
                   9.088                      -9.3922343
                   9.095                      -9.2522006
                   9.102                      -9.1105059
                   9.109                      -8.9671351
                   9.116                      -8.8220746
                   9.123                      -8.6753123
                    9.13                      -8.5268382
                   9.137                      -8.3766447
                   9.144                      -8.2247265
                   9.151                      -8.0710817
                   9.158                      -7.9157117
                   9.165                      -7.7586219
                   9.172                      -7.5998222
                   9.179                      -7.4393276
                   9.186                      -7.2771588
                   9.193                      -7.1133432
                     9.2                      -6.9479154
                   9.207                      -6.7809186
                   9.214                      -6.6124048
                   9.221                      -6.4424369
                   9.228                      -6.2710892
                   9.235                       -6.098449
                   9.242                       -5.924618
                   9.249                      -5.7497141
                   9.256                      -5.5738725
                   9.263                      -5.3972485
                    9.27                      -5.2200182
                   9.277                      -5.0423816
                   9.284                       -4.864564
                   9.291                      -4.6868185
                   9.298                      -4.5094279
                   9.305                      -4.3327069
                   9.312                      -4.1570042
                   9.319                       -3.982704
                   9.326                      -3.8102278
                   9.333                      -3.6400354
                    9.34                      -3.4726251
                   9.347                      -3.3085342
                   9.354                      -3.1483374
                   9.361                      -2.9926449
                   9.368                      -2.8420993
                   9.375                      -2.6973709
                   9.382                      -2.5591514
                   9.389                      -2.4281468
                   9.396                      -2.3050676
                   9.403                      -2.1906183
                    9.41                      -2.0854857
                   9.417                      -1.9903254
                   9.424                      -1.9057482
                   9.431                      -1.8323064
                   9.438                      -1.7704803
                   9.445                      -1.7206656
                   9.452                      -1.6831632
                   9.459                      -1.6581703
                   9.466                       -1.645775
                   9.473                      -1.6459537
                    9.48                      -1.6585719
                   9.487                      -1.6833878
                   9.494                      -1.7200592
                   9.501                      -1.7681531
                   9.508                      -1.8271571
                   9.515                      -1.8964922
                   9.522                      -1.9755264
                   9.529                      -2.0635888
                   9.536                      -2.1599829
                   9.543                      -2.2639994
                    9.55                      -2.3749276
                   9.557                      -2.4920655
                   9.564                      -2.6147287
                   9.571                      -2.7422567
                   9.578                      -2.8740189
                   9.585                      -3.0094187
                   9.592                      -3.1478957
                   9.599                      -3.2889279
                   9.606                       -3.432032
                   9.613                      -3.5767632
                    9.62                      -3.7227148
                   9.627                      -3.8695165
                   9.634                       -4.016833
                   9.641                      -4.1643622
                   9.648                      -4.3118327
                   9.655                      -4.4590025
                   9.662                      -4.6056561
                   9.669                      -4.7516025
                   9.676                      -4.8966735
                   9.683                      -5.0407216
                    9.69                      -5.1836179
                   9.697                      -5.3252505
                   9.704                      -5.4655228
                   9.711                       -5.604352
                   9.718                      -5.7416678
                   9.725                       -5.877411
                   9.732                      -6.0115322
                   9.739                       -6.143991
                   9.746                      -6.2747549
                   9.753                      -6.4037982
                    9.76                      -6.5311017
                   9.767                      -6.6566515
                   9.774                      -6.7804386
                   9.781                      -6.9024582
                   9.788                      -7.0227093
                   9.795                      -7.1411943
                   9.802                       -7.257918
                   9.809                      -7.3728883
                   9.816                      -7.4861149
                   9.823                      -7.5976092
                    9.83                      -7.7073845
                   9.837                      -7.8154554
                   9.844                      -7.9218375
                   9.851                      -8.0265473
                   9.858                      -8.1296024
                   9.865                      -8.2310207
                   9.872                      -8.3308208
                   9.879                      -8.4290217
                   9.886                      -8.5256425
                   9.893                      -8.6207028
                     9.9                       -8.714222
                   9.907                      -8.8062199
                   9.914                      -8.8967159
                   9.921                      -8.9857298
                   9.928                      -9.0732809
                   9.935                      -9.1593885
                   9.942                      -9.2440718
                   9.949                      -9.3273497
                   9.956                      -9.4092408
                   9.963                      -9.4897636
                    9.97                      -9.5689362
                   9.977                      -9.6467765
                   9.984                      -9.7233019
                   9.991                      -9.7985298
                   9.998                      -9.8724769
                  10.005                        -9.94516
                  10.012                      -10.016595
                  10.019                      -10.086798
                  10.026                      -10.155785
                  10.033                       -10.22357
                   10.04                      -10.290169
                  10.047                      -10.355595
                  10.054                      -10.419864
                  10.061                      -10.482989
                  10.068                      -10.544983
                  10.075                       -10.60586
                  10.082                      -10.665631
                  10.089                      -10.724311
                  10.096                       -10.78191
                  10.103                       -10.83844
                   10.11                      -10.893914
                  10.117                      -10.948342
                  10.124                      -11.001734
                  10.131                      -11.054102
                  10.138                      -11.105455
                  10.145                      -11.155804
                  10.152                      -11.205157
                  10.159                      -11.253525
                  10.166                      -11.300916
                  10.173                      -11.347339
                   10.18                      -11.392802
                  10.187                      -11.437314
                  10.194                      -11.480881
                  10.201                      -11.523513
                  10.208                      -11.565216
                  10.215                      -11.605997
                  10.222                      -11.645863
                  10.229                      -11.684821
                  10.236                      -11.722876
                  10.243                      -11.760036
                   10.25                      -11.796305
                  10.257                      -11.831689
                  10.264                      -11.866193
                  10.271                      -11.899823
                  10.278                      -11.932583
                  10.285                      -11.964478
                  10.292                      -11.995512
                  10.299                      -12.025689
                  10.306                      -12.055014
                  10.313                       -12.08349
                   10.32                      -12.111119
                  10.327                      -12.137907
                  10.334                      -12.163854
                  10.341                      -12.188966
                  10.348                      -12.213242
                  10.355                      -12.236688
                  10.362                      -12.259303
                  10.369                      -12.281091
                  10.376                      -12.302053
                  10.383                       -12.32219
                   10.39                      -12.341504
                  10.397                      -12.359995
                  10.404                      -12.377666
                  10.411                      -12.394516
                  10.418                      -12.410546
                  10.425                      -12.425756
                  10.432                      -12.440146
                  10.439                      -12.453716
                  10.446                      -12.466466
                  10.453                      -12.478396
                   10.46                      -12.489503
                  10.467                      -12.499789
                  10.474                       -12.50925
                  10.481                      -12.517887
                  10.488                      -12.525698
                  10.495                      -12.532681
                  10.502                      -12.538833
                  10.509                      -12.544154
                  10.516                      -12.548641
                  10.523                      -12.552291
                   10.53                      -12.555102
                  10.537                      -12.557072
                  10.544                      -12.558197
                  10.551                      -12.558474
                  10.558                      -12.557902
                  10.565                      -12.556475
                  10.572                      -12.554192
                  10.579                      -12.551049
                  10.586                      -12.547043
                  10.593                      -12.542171
                    10.6                      -12.536429
                  10.607                      -12.529814
                  10.614                      -12.522325
                  10.621                      -12.513958
                  10.628                      -12.504711
                  10.635                      -12.494583
                  10.642                      -12.483573
                  10.649                      -12.471682
                  10.656                       -12.45891
                  10.663                      -12.445261
                   10.67                      -12.430739
                  10.677                      -12.415351
                  10.684                      -12.399109
                  10.691                      -12.382026
                  10.698                      -12.364123
                  10.705                      -12.345426
                  10.712                      -12.325974
                  10.719                      -12.305815
                  10.726                      -12.285016
                  10.733                       -12.26367
                   10.74                      -12.241902
                  10.747                      -12.219891
                  10.754                       -12.19789
                  10.761                      -12.176275
                  10.768                      -12.155615
                  10.775                      -12.136812
                  10.782                      -12.121382
                  10.789                      -12.112061
                  10.796                      -12.114332
                  10.803                      -12.140959
                   10.81                       -12.23001
                  10.817                        -12.5682
                  10.824                      -19.996247
                  10.831                      -10.928024
                  10.838                       -11.27983
                  10.845                      -11.365285
                  10.852                        -11.3833
                  10.859                      -11.373499
                  10.866                      -11.349028
                  10.873                      -11.315492
                   10.88                      -11.275672
                  10.887                      -11.231096
                  10.894                      -11.182664
                  10.901                      -11.130934
                  10.908                      -11.076266
                  10.915                      -11.018894
                  10.922                      -10.958972
                  10.929                      -10.896603
                  10.936                       -10.83185
                  10.943                      -10.764749
                   10.95                      -10.695316
                  10.957                      -10.623553
                  10.964                      -10.549449
                  10.971                      -10.472983
                  10.978                      -10.394129
                  10.985                      -10.312849
                  10.992                      -10.229105
                  10.999                      -10.142849
                  11.006                      -10.054033
                  11.013                      -9.9626016
                   11.02                      -9.8684969
                  11.027                      -9.7716574
                  11.034                      -9.6720185
                  11.041                      -9.5695122
                  11.048                      -9.4640679
                  11.055                      -9.3556123
                  11.062                      -9.2440697
                  11.069                      -9.1293621
                  11.076                      -9.0114099
                  11.083                      -8.8901319
                   11.09                      -8.7654456
                  11.097                      -8.6372683
                  11.104                      -8.5055172
                  11.111                      -8.3701104
                  11.118                      -8.2309678
                  11.125                      -8.0880125
                  11.132                      -7.9411718
                  11.139                      -7.7903792
                  11.146                      -7.6355763
                  11.153                      -7.4767156
                   11.16                      -7.3137633
                  11.167                       -7.146703
                  11.174                        -6.97554
                  11.181                      -6.8003069
                  11.188                      -6.6210695
                  11.195                      -6.4379343
                  11.202                      -6.2510577
                  11.209                      -6.0606559
                  11.216                      -5.8670178
                  11.223                      -5.6705181
                   11.23                      -5.4716348
                  11.237                      -5.2709666
                  11.244                      -5.0692541
                  11.251                      -4.8674018
                  11.258                       -4.666502
                  11.265                      -4.4678588
                  11.272                      -4.2730103
                  11.279                      -4.0837482
                  11.286                      -3.9021295
                  11.293                      -3.7304788
                    11.3                      -3.5713746
                  11.307                      -3.4276151
                  11.314                      -3.3021607
                  11.321                      -3.1980471
                  11.328                      -3.1182718
                  11.335                      -3.0656567
                  11.342                       -3.042696
                  11.349                      -3.0514038
                  11.356                      -3.0931791
                  11.363                      -3.1687053
                   11.37                         -3.2779
                  11.377                      -3.4199216
                  11.384                      -3.5932326
                  11.391                      -3.7957089
                  11.398                      -4.0247813
                  11.405                      -4.2775888
                  11.412                      -4.5511284
                  11.419                      -4.8423879
                  11.426                      -5.1484532
                  11.433                      -5.4665881
                   11.44                      -5.7942864
                  11.447                      -6.1293006
                  11.454                      -6.4696516
                  11.461                      -6.8136237
                  11.468                      -7.1597509
                  11.475                      -7.5067964
                  11.482                        -7.85373
                  11.489                      -8.1997035
                  11.496                      -8.5440278
                  11.503                      -8.8861506
                   11.51                      -9.2256365
                  11.517                      -9.5621489
                  11.524                      -9.8954346
                  11.531                       -10.22531
                  11.538                      -10.551649
                  11.545                      -10.874372
                  11.552                      -11.193442
                  11.559                      -11.508852
                  11.566                      -11.820619
                  11.573                      -12.128785
                   11.58                      -12.433408
                  11.587                      -12.734556
                  11.594                      -13.032312
                  11.601                      -13.326765
                  11.608                       -13.61801
                  11.615                      -13.906147
                  11.622                       -14.19128
                  11.629                      -14.473514
                  11.636                      -14.752955
                  11.643                      -15.029712
                   11.65                      -15.303893
                  11.657                      -15.575603
                  11.664                       -15.84495
                  11.671                       -16.11204
                  11.678                      -16.376977
                  11.685                      -16.639864
                  11.692                      -16.900803
                  11.699                      -17.159894
                  11.706                      -17.417237
                  11.713                      -17.672929
                   11.72                      -17.927066
                  11.727                      -18.179743
                  11.734                      -18.431054
                  11.741                       -18.68109
                  11.748                      -18.929944
                  11.755                      -19.177704
                  11.762                      -19.424461
                  11.769                      -19.670303
                  11.776                      -19.915317
                  11.783                       -20.15959
                   11.79                      -20.403208
                  11.797                      -20.646258
                  11.804                      -20.888826
                  11.811                      -21.130996
                  11.818                      -21.372855
                  11.825                      -21.614489
                  11.832                      -21.855982
                  11.839                      -22.097421
                  11.846                      -22.338893
                  11.853                      -22.580485
                   11.86                      -22.822283
                  11.867                      -23.064374
                  11.874                      -23.306846
                  11.881                      -23.549782
                  11.888                      -23.793261
                  11.895                      -24.037347
                  11.902                      -24.282054
                  11.909                      -24.527214
                  11.916                      -24.771228
                  11.923                      -25.040783
                   11.93                      -25.276883
                  11.937                      -25.526044
                  11.944                      -25.777514
                  11.951                      -26.030799
                  11.958                      -26.285877
                  11.965                       -26.54283
                  11.972                      -26.801771
                  11.979                      -27.062831
                  11.986                      -27.326153
                  11.993                      -27.591891
                      12                      -27.860208

        Frequency / GHz                SZmin(2),Zmax(2) (2)/abs,dB
----------------------------------------------------------------------
                       5                       -31.58088
                   5.007                      -31.382221
                   5.014                      -31.182391
                   5.021                      -30.981371
                   5.028                      -30.779141
                   5.035                      -30.575681
                   5.042                      -30.370971
                   5.049                      -30.164989
                   5.056                      -29.957715
                   5.063                      -29.749125
                    5.07                      -29.539198
                   5.077                       -29.32791
                   5.084                      -29.115236
                   5.091                      -28.901154
                   5.098                      -28.685636
                   5.105                      -28.468658
                   5.112                      -28.250193
                   5.119                      -28.030213
                   5.126                      -27.808692
                   5.133                      -27.585599
                    5.14                      -27.360906
                   5.147                      -27.134583
                   5.154                      -26.906597
                   5.161                      -26.676917
                   5.168                       -26.44551
                   5.175                      -26.212343
                   5.182                       -25.97738
                   5.189                      -25.740586
                   5.196                      -25.501923
                   5.203                      -25.261355
                    5.21                      -25.018841
                   5.217                      -24.774343
                   5.224                      -24.527818
                   5.231                      -24.279224
                   5.238                      -24.028518
                   5.245                      -23.775655
                   5.252                      -23.520588
                   5.259                       -23.26327
                   5.266                      -23.003651
                   5.273                      -22.741683
                    5.28                      -22.477311
                   5.287                      -22.210484
                   5.294                      -21.941146
                   5.301                      -21.669241
                   5.308                      -21.394711
                   5.315                      -21.117496
                   5.322                      -20.837535
                   5.329                      -20.554765
                   5.336                      -20.269121
                   5.343                      -19.980537
                    5.35                      -19.688946
                   5.357                      -19.394276
                   5.364                      -19.096459
                   5.371                      -18.795419
                   5.378                      -18.491085
                   5.385                       -18.18338
                   5.392                      -17.872227
                   5.399                      -17.557549
                   5.406                      -17.239266
                   5.413                      -16.917301
                    5.42                      -16.591574
                   5.427                      -16.262005
                   5.434                      -15.928515
                   5.441                      -15.591029
                   5.448                      -15.249469
                   5.455                      -14.903764
                   5.462                      -14.553845
                   5.469                      -14.199648
                   5.476                      -13.841116
                   5.483                      -13.478198
                    5.49                      -13.110857
                   5.497                      -12.739065
                   5.504                      -12.362811
                   5.511                      -11.982101
                   5.518                      -11.596966
                   5.525                       -11.20746
                   5.532                      -10.813673
                   5.539                      -10.415729
                   5.546                      -10.013801
                   5.553                        -9.60811
                    5.56                      -9.1989427
                   5.567                      -8.7866558
                   5.574                       -8.371689
                   5.581                      -7.9545775
                   5.588                      -7.5359644
                   5.595                      -7.1166148
                   5.602                      -6.6974295
                   5.609                      -6.2794575
                   5.616                      -5.8639077
                   5.623                      -5.4521569
                    5.63                      -5.0457531
                   5.637                       -4.646412
                   5.644                      -4.2560045
                   5.651                      -3.8765329
                   5.658                      -3.5100937
                   5.665                      -3.1588261
                   5.672                       -2.824847
                   5.679                      -2.5101731
                   5.686                      -2.2166348
                   5.693                      -1.9457888
                     5.7                      -1.6988358
                   5.707                      -1.4765521
                   5.714                      -1.2792435
                   5.721                      -1.1067262
                   5.728                     -0.95833768
                   5.735                     -0.83297586
                   5.742                     -0.72916211
                   5.749                     -0.64512094
                   5.756                     -0.57886794
                   5.763                     -0.52829791
                    5.77                     -0.49126663
                   5.777                     -0.46566155
                   5.784                     -0.44945875
                   5.791                     -0.44076572
                   5.798                     -0.43785053
                   5.805                     -0.43915924
                   5.812                     -0.44332371
                   5.819                     -0.44916204
                   5.826                     -0.45567378
                   5.833                     -0.46203172
                    5.84                     -0.46757175
                   5.847                     -0.47178188
                   5.854                     -0.47429131
                   5.861                     -0.47486004
                   5.868                     -0.47336932
                   5.875                     -0.46981321
                   5.882                     -0.46429119
                   5.889                     -0.45700178
                   5.896                     -0.44823701
                   5.903                     -0.43837752
                    5.91                     -0.42788809
                   5.917                     -0.41731324
                   5.924                     -0.40727254
                   5.931                     -0.39845536
                   5.938                     -0.39161471
                   5.945                     -0.38755973
                   5.952                     -0.38714652
                   5.959                     -0.39126724
                   5.966                     -0.40083702
                   5.973                     -0.41677888
                    5.98                     -0.44000667
                   5.987                     -0.47140635
                   5.994                     -0.51181612
                   6.001                     -0.56200614
                   6.008                     -0.62265857
                   6.015                     -0.69434912
                   6.022                     -0.77753089
                   6.029                      -0.8725216
                   6.036                     -0.97949504
                   6.043                      -1.0984771
                    6.05                      -1.2293467
                   6.057                       -1.371842
                   6.064                      -1.5255703
                   6.071                      -1.6900225
                   6.078                      -1.8645897
                   6.085                      -2.0485819
                   6.092                      -2.2412478
                   6.099                      -2.4417939
                   6.106                      -2.6494028
                   6.113                      -2.8632503
                    6.12                      -3.0825198
                   6.127                      -3.3064151
                   6.134                        -3.53417
                   6.141                      -3.7650565
                   6.148                      -3.9983903
                   6.155                      -4.2335344
                   6.162                      -4.4699009
                   6.169                      -4.7069523
                   6.176                      -4.9442001
                   6.183                      -5.1812041
                    6.19                      -5.4175701
                   6.197                      -5.6529476
                   6.204                      -5.8870266
                   6.211                      -6.1195351
                   6.218                       -6.350236
                   6.225                       -6.578924
                   6.232                      -6.8054229
                   6.239                      -7.0295826
                   6.246                      -7.2512767
                   6.253                         -7.4704
                    6.26                      -7.6868661
                   6.267                      -7.9006055
                   6.274                      -8.1115638
                   6.281                      -8.3196997
                   6.288                      -8.5249833
                   6.295                      -8.7273954
                   6.302                      -8.9269255
                   6.309                      -9.1235708
                   6.316                      -9.3173356
                   6.323                      -9.5082299
                    6.33                      -9.6962689
                   6.337                      -9.8814721
                   6.344                      -10.063863
                   6.351                      -10.243468
                   6.358                      -10.420315
                   6.365                      -10.594437
                   6.372                      -10.765867
                   6.379                      -10.934639
                   6.386                       -11.10079
                   6.393                      -11.264356
                     6.4                      -11.425374
                   6.407                      -11.583884
                   6.414                      -11.739923
                   6.421                       -11.89353
                   6.428                      -12.044744
                   6.435                      -12.193604
                   6.442                      -12.340147
                   6.449                      -12.484413
                   6.456                      -12.626439
                   6.463                      -12.766263
                    6.47                      -12.903922
                   6.477                      -13.039452
                   6.484                      -13.172891
                   6.491                      -13.304272
                   6.498                      -13.433633
                   6.505                      -13.561006
                   6.512                      -13.686426
                   6.519                      -13.809926
                   6.526                      -13.931539
                   6.533                      -14.051298
                    6.54                      -14.169232
                   6.547                      -14.285373
                   6.554                      -14.399752
                   6.561                      -14.512398
                   6.568                      -14.623339
                   6.575                      -14.732605
                   6.582                      -14.840223
                   6.589                      -14.946219
                   6.596                      -15.050622
                   6.603                      -15.153455
                    6.61                      -15.254746
                   6.617                      -15.354519
                   6.624                      -15.452798
                   6.631                      -15.549607
                   6.638                      -15.644969
                   6.645                      -15.738907
                   6.652                      -15.831443
                   6.659                        -15.9226
                   6.666                      -16.012397
                   6.673                      -16.100857
                    6.68                      -16.187999
                   6.687                      -16.273843
                   6.694                      -16.358409
                   6.701                      -16.441716
                   6.708                      -16.523782
                   6.715                      -16.604626
                   6.722                      -16.684265
                   6.729                      -16.762717
                   6.736                      -16.839998
                   6.743                      -16.916126
                    6.75                      -16.991117
                   6.757                      -17.064986
                   6.764                       -17.13775
                   6.771                      -17.209423
                   6.778                       -17.28002
                   6.785                      -17.349557
                   6.792                      -17.418047
                   6.799                      -17.485504
                   6.806                      -17.551942
                   6.813                      -17.617375
                    6.82                      -17.681815
                   6.827                      -17.745276
                   6.834                       -17.80777
                   6.841                      -17.869309
                   6.848                      -17.929906
                   6.855                      -17.989571
                   6.862                      -18.048318
                   6.869                      -18.106156
                   6.876                      -18.163098
                   6.883                      -18.219154
                    6.89                      -18.274335
                   6.897                      -18.328651
                   6.904                      -18.382112
                   6.911                      -18.434729
                   6.918                      -18.486511
                   6.925                      -18.537468
                   6.932                       -18.58761
                   6.939                      -18.636945
                   6.946                      -18.685482
                   6.953                      -18.733232
                    6.96                      -18.780201
                   6.967                      -18.826399
                   6.974                      -18.871835
                   6.981                      -18.916516
                   6.988                       -18.96045
                   6.995                      -19.003645
                   7.002                       -19.04611
                   7.009                      -19.087851
                   7.016                      -19.128877
                   7.023                      -19.169194
                    7.03                      -19.208809
                   7.037                       -19.24773
                   7.044                      -19.285964
                   7.051                      -19.323517
                   7.058                      -19.360395
                   7.065                      -19.396607
                   7.072                      -19.432157
                   7.079                      -19.467052
                   7.086                      -19.501298
                   7.093                      -19.534902
                     7.1                      -19.567869
                   7.107                      -19.600205
                   7.114                      -19.631916
                   7.121                      -19.663007
                   7.128                      -19.693484
                   7.135                      -19.723352
                   7.142                      -19.752617
                   7.149                      -19.781284
                   7.156                      -19.809357
                   7.163                      -19.836842
                    7.17                      -19.863744
                   7.177                      -19.890068
                   7.184                      -19.915817
                   7.191                      -19.940998
                   7.198                      -19.965615
                   7.205                      -19.989671
                   7.212                      -20.013172
                   7.219                      -20.036121
                   7.226                      -20.058524
                   7.233                      -20.080384
                    7.24                      -20.101704
                   7.247                      -20.122491
                   7.254                      -20.142746
                   7.261                      -20.162474
                   7.268                      -20.181679
                   7.275                      -20.200365
                   7.282                      -20.218534
                   7.289                      -20.236192
                   7.296                      -20.253341
                   7.303                      -20.269984
                    7.31                      -20.286126
                   7.317                      -20.301769
                   7.324                      -20.316917
                   7.331                      -20.331572
                   7.338                      -20.345739
                   7.345                      -20.359419
                   7.352                      -20.372617
                   7.359                      -20.385335
                   7.366                      -20.397576
                   7.373                      -20.409343
                    7.38                      -20.420638
                   7.387                      -20.431465
                   7.394                      -20.441826
                   7.401                      -20.451723
                   7.408                       -20.46116
                   7.415                      -20.470138
                   7.422                      -20.478661
                   7.429                      -20.486731
                   7.436                      -20.494349
                   7.443                      -20.501519
                    7.45                      -20.508243
                   7.457                      -20.514522
                   7.464                       -20.52036
                   7.471                      -20.525758
                   7.478                      -20.530718
                   7.485                      -20.535243
                   7.492                      -20.539334
                   7.499                      -20.542993
                     7.5                      -20.543481
                   7.506                      -20.546223
                   7.513                      -20.549025
                    7.52                      -20.551401
                   7.527                      -20.553352
                   7.534                      -20.554882
                   7.541                       -20.55599
                   7.548                      -20.556679
                   7.555                      -20.556951
                   7.562                      -20.556807
                   7.569                      -20.556249
                   7.576                      -20.555278
                   7.583                      -20.553895
                    7.59                      -20.552103
                   7.597                      -20.549902
                   7.604                      -20.547294
                   7.611                       -20.54428
                   7.618                      -20.540861
                   7.625                      -20.537039
                   7.632                      -20.532815
                   7.639                       -20.52819
                   7.646                      -20.523165
                   7.653                      -20.517741
                    7.66                       -20.51192
                   7.667                      -20.505702
                   7.674                      -20.499088
                   7.681                       -20.49208
                   7.688                      -20.484678
                   7.695                      -20.476883
                   7.702                      -20.468696
                   7.709                      -20.460118
                   7.716                      -20.451149
                   7.723                       -20.44179
                    7.73                      -20.432043
                   7.737                      -20.421908
                   7.744                      -20.411384
                   7.751                      -20.400474
                   7.758                      -20.389177
                   7.765                      -20.377495
                   7.772                      -20.365427
                   7.779                      -20.352974
                   7.786                      -20.340136
                   7.793                      -20.326915
                     7.8                       -20.31331
                   7.807                      -20.299322
                   7.814                       -20.28495
                   7.821                      -20.270196
                   7.828                       -20.25506
                   7.835                      -20.239541
                   7.842                      -20.223641
                   7.849                      -20.207358
                   7.856                      -20.190694
                   7.863                      -20.173648
                    7.87                      -20.156221
                   7.877                      -20.138412
                   7.884                      -20.120221
                   7.891                      -20.101649
                   7.898                      -20.082695
                   7.905                      -20.063359
                   7.912                      -20.043641
                   7.919                      -20.023542
                   7.926                      -20.003059
                   7.933                      -19.982195
                    7.94                      -19.960947
                   7.947                      -19.939316
                   7.954                      -19.917302
                   7.961                      -19.894904
                   7.968                      -19.872121
                   7.975                      -19.848954
                   7.982                      -19.825401
                   7.989                      -19.801463
                   7.996                      -19.777139
                   8.003                      -19.752427
                    8.01                      -19.727328
                   8.017                      -19.701841
                   8.024                      -19.675965
                   8.031                        -19.6497
                   8.038                      -19.623044
                   8.045                      -19.595997
                   8.052                      -19.568557
                   8.059                      -19.540725
                   8.066                      -19.512499
                   8.073                      -19.483879
                    8.08                      -19.454862
                   8.087                      -19.425449
                   8.094                      -19.395638
                   8.101                      -19.365428
                   8.108                      -19.334818
                   8.115                      -19.303806
                   8.122                      -19.272392
                   8.129                      -19.240574
                   8.136                      -19.208351
                   8.143                      -19.175721
                    8.15                      -19.142683
                   8.157                      -19.109236
                   8.164                      -19.075378
                   8.171                      -19.041107
                   8.178                      -19.006423
                   8.185                      -18.971323
                   8.192                      -18.935805
                   8.199                      -18.899868
                   8.206                      -18.863511
                   8.213                      -18.826731
                    8.22                      -18.789527
                   8.227                      -18.751896
                   8.234                      -18.713836
                   8.241                      -18.675346
                   8.248                      -18.636424
                   8.255                      -18.597067
                   8.262                      -18.557274
                   8.269                      -18.517041
                   8.276                      -18.476367
                   8.283                      -18.435249
                    8.29                      -18.393686
                   8.297                      -18.351673
                   8.304                       -18.30921
                   8.311                      -18.266293
                   8.318                       -18.22292
                   8.325                      -18.179088
                   8.332                      -18.134794
                   8.339                      -18.090036
                   8.346                       -18.04481
                   8.353                      -17.999114
                    8.36                      -17.952944
                   8.367                      -17.906298
                   8.374                      -17.859172
                   8.381                      -17.811564
                   8.388                      -17.763469
                   8.395                      -17.714884
                   8.402                      -17.665806
                   8.409                      -17.616232
                   8.416                      -17.566158
                   8.423                      -17.515579
                    8.43                      -17.464493
                   8.437                      -17.412895
                   8.444                      -17.360782
                   8.451                      -17.308149
                   8.458                      -17.254993
                   8.465                      -17.201308
                   8.472                      -17.147092
                   8.479                      -17.092339
                   8.486                      -17.037044
                   8.493                      -16.981205
                     8.5                      -16.924814
                   8.507                      -16.867869
                   8.514                      -16.810364
                   8.521                      -16.752293
                   8.528                      -16.693653
                   8.535                      -16.634437
                   8.542                       -16.57464
                   8.549                      -16.514257
                   8.556                      -16.453283
                   8.563                      -16.391711
                    8.57                      -16.329536
                   8.577                      -16.266752
                   8.584                      -16.203352
                   8.591                      -16.139331
                   8.598                      -16.074682
                   8.605                      -16.009399
                   8.612                      -15.943476
                   8.619                      -15.876904
                   8.626                      -15.809678
                   8.633                       -15.74179
                    8.64                      -15.673234
                   8.647                      -15.604001
                   8.654                      -15.534085
                   8.661                      -15.463477
                   8.668                       -15.39217
                   8.675                      -15.320156
                   8.682                      -15.247426
                   8.689                      -15.173972
                   8.696                      -15.099786
                   8.703                      -15.024858
                    8.71                       -14.94918
                   8.717                      -14.872743
                   8.724                      -14.795536
                   8.731                      -14.717552
                   8.738                      -14.638779
                   8.745                      -14.559208
                   8.752                      -14.478829
                   8.759                      -14.397631
                   8.766                      -14.315603
                   8.773                      -14.232735
                    8.78                      -14.149015
                   8.787                      -14.064432
                   8.794                      -13.978975
                   8.801                      -13.892631
                   8.808                      -13.805388
                   8.815                      -13.717235
                   8.822                      -13.628157
                   8.829                      -13.538142
                   8.836                      -13.447178
                   8.843                       -13.35525
                    8.85                      -13.262344
                   8.857                      -13.168447
                   8.864                      -13.073544
                   8.871                       -12.97762
                   8.878                       -12.88066
                   8.885                       -12.78265
                   8.892                      -12.683573
                   8.899                      -12.583413
                   8.906                      -12.482154
                   8.913                       -12.37978
                    8.92                      -12.276274
                   8.927                      -12.171618
                   8.934                      -12.065796
                   8.941                      -11.958789
                   8.948                      -11.850579
                   8.955                      -11.741148
                   8.962                      -11.630477
                   8.969                      -11.518547
                   8.976                       -11.40534
                   8.983                      -11.290836
                    8.99                      -11.175014
                   8.997                      -11.057856
                   9.004                      -10.939341
                   9.011                      -10.819449
                   9.018                       -10.69816
                   9.025                      -10.575454
                   9.032                       -10.45131
                   9.039                      -10.325708
                   9.046                      -10.198627
                   9.053                      -10.070048
                    9.06                      -9.9399512
                   9.067                      -9.8083163
                   9.074                      -9.6751246
                   9.081                      -9.5403576
                   9.088                      -9.4039974
                   9.095                       -9.266027
                   9.102                      -9.1264302
                   9.109                      -8.9851923
                   9.116                      -8.8422995
                   9.123                        -8.69774
                    9.13                      -8.5515038
                   9.137                      -8.4035827
                   9.144                      -8.2539714
                   9.151                      -8.1026673
                   9.158                      -7.9496709
                   9.165                      -7.7949866
                   9.172                      -7.6386229
                   9.179                       -7.480593
                   9.186                      -7.3209158
                   9.193                       -7.159616
                     9.2                      -6.9967252
                   9.207                      -6.8322829
                   9.214                       -6.666337
                   9.221                      -6.4989455
                   9.228                      -6.3301768
                   9.235                      -6.1601115
                   9.242                      -5.9888439
                   9.249                      -5.8164829
                   9.256                      -5.6431539
                   9.263                      -5.4690005
                    9.27                      -5.2941863
                   9.277                      -5.1188967
                   9.284                      -4.9433409
                   9.291                      -4.7677539
                   9.298                      -4.5923986
                   9.305                      -4.4175679
                   9.312                      -4.2435864
                   9.319                      -4.0708125
                   9.326                      -3.8996396
                   9.333                      -3.7304979
                    9.34                      -3.5638543
                   9.347                      -3.4002136
                   9.354                       -3.240117
                   9.361                      -3.0841412
                   9.368                      -2.9328959
                   9.375                      -2.7870197
                   9.382                      -2.6471752
                   9.389                      -2.5140426
                   9.396                      -2.3883117
                   9.403                      -2.2706722
                    9.41                      -2.1618033
                   9.417                      -2.0623611
                   9.424                      -1.9729666
                   9.431                       -1.894192
                   9.438                      -1.8265475
                   9.445                      -1.7704691
                   9.452                      -1.7263074
                   9.459                      -1.6943177
                   9.466                      -1.6746537
                   9.473                      -1.6673621
                    9.48                      -1.6723824
                   9.487                      -1.6895478
                   9.494                      -1.7185901
                   9.501                      -1.7591473
                   9.508                      -1.8107731
                   9.515                      -1.8729482
                   9.522                      -1.9450932
                   9.529                      -2.0265815
                   9.536                      -2.1167526
                   9.543                      -2.2149248
                    9.55                      -2.3204071
                   9.557                      -2.4325096
                   9.564                      -2.5505532
                   9.571                       -2.673877
                   9.578                      -2.8018448
                   9.585                      -2.9338501
                   9.592                      -3.0693196
                   9.599                      -3.2077156
                   9.606                      -3.3485372
                   9.613                       -3.491321
                    9.62                      -3.6356407
                   9.627                      -3.7811063
                   9.634                      -3.9273629
                   9.641                      -4.0740889
                   9.648                      -4.2209944
                   9.655                      -4.3678192
                   9.662                      -4.5143307
                   9.669                      -4.6603219
                   9.676                      -4.8056092
                   9.683                      -4.9500308
                    9.69                      -5.0934446
                   9.697                      -5.2357263
                   9.704                      -5.3767681
                   9.711                      -5.5164767
                   9.718                      -5.6547721
                   9.725                      -5.7915862
                   9.732                      -5.9268617
                   9.739                      -6.0605507
                   9.746                       -6.192614
                   9.753                      -6.3230198
                    9.76                      -6.4517433
                   9.767                      -6.5787655
                   9.774                      -6.7040729
                   9.781                      -6.8276564
                   9.788                      -6.9495115
                   9.795                      -7.0696369
                   9.802                      -7.1880346
                   9.809                      -7.3047095
                   9.816                       -7.419669
                   9.823                      -7.5329222
                    9.83                      -7.6444804
                   9.837                      -7.7543564
                   9.844                      -7.8625641
                   9.851                      -7.9691187
                   9.858                      -8.0740365
                   9.865                      -8.1773342
                   9.872                      -8.2790295
                   9.879                      -8.3791404
                   9.886                      -8.4776853
                   9.893                       -8.574683
                     9.9                      -8.6701525
                   9.907                       -8.764113
                   9.914                      -8.8565835
                   9.921                      -8.9475834
                   9.928                      -9.0371316
                   9.935                      -9.1252474
                   9.942                      -9.2119496
                   9.949                       -9.297257
                   9.956                      -9.3811882
                   9.963                      -9.4637615
                    9.97                       -9.544995
                   9.977                      -9.6249067
                   9.984                       -9.703514
                   9.991                      -9.7808343
                   9.998                      -9.8568845
                  10.005                      -9.9316814
                  10.012                      -10.005241
                  10.019                       -10.07758
                  10.026                      -10.148714
                  10.033                      -10.218657
                   10.04                      -10.287426
                  10.047                      -10.355035
                  10.054                      -10.421498
                  10.061                      -10.486829
                  10.068                      -10.551042
                  10.075                      -10.614151
                  10.082                      -10.676168
                  10.089                      -10.737106
                  10.096                      -10.796978
                  10.103                      -10.855795
                   10.11                       -10.91357
                  10.117                      -10.970313
                  10.124                      -11.026037
                  10.131                      -11.080752
                  10.138                      -11.134468
                  10.145                      -11.187196
                  10.152                      -11.238945
                  10.159                      -11.289726
                  10.166                      -11.339547
                  10.173                      -11.388418
                   10.18                      -11.436348
                  10.187                      -11.483345
                  10.194                      -11.529417
                  10.201                      -11.574573
                  10.208                      -11.618821
                  10.215                      -11.662167
                  10.222                      -11.704619
                  10.229                      -11.746184
                  10.236                      -11.786869
                  10.243                      -11.826681
                   10.25                      -11.865624
                  10.257                      -11.903707
                  10.264                      -11.940934
                  10.271                      -11.977312
                  10.278                      -12.012844
                  10.285                      -12.047538
                  10.292                      -12.081396
                  10.299                      -12.114425
                  10.306                      -12.146629
                  10.313                      -12.178012
                   10.32                      -12.208577
                  10.327                       -12.23833
                  10.334                      -12.267273
                  10.341                       -12.29541
                  10.348                      -12.322744
                  10.355                      -12.349278
                  10.362                      -12.375016
                  10.369                      -12.399959
                  10.376                      -12.424111
                  10.383                      -12.447473
                   10.39                      -12.470047
                  10.397                      -12.491836
                  10.404                      -12.512841
                  10.411                      -12.533063
                  10.418                      -12.552505
                  10.425                      -12.571167
                  10.432                      -12.589049
                  10.439                      -12.606154
                  10.446                      -12.622481
                  10.453                       -12.63803
                   10.46                      -12.652803
                  10.467                      -12.666799
                  10.474                      -12.680019
                  10.481                      -12.692461
                  10.488                      -12.704126
                  10.495                      -12.715012
                  10.502                       -12.72512
                  10.509                      -12.734449
                  10.516                      -12.742997
                  10.523                      -12.750764
                   10.53                      -12.757747
                  10.537                      -12.763947
                  10.544                      -12.769361
                  10.551                      -12.773988
                  10.558                      -12.777826
                  10.565                      -12.780875
                  10.572                      -12.783131
                  10.579                      -12.784595
                  10.586                      -12.785263
                  10.593                      -12.785135
                    10.6                       -12.78421
                  10.607                      -12.782486
                  10.614                      -12.779962
                  10.621                      -12.776639
                  10.628                      -12.772516
                  10.635                      -12.767594
                  10.642                      -12.761874
                  10.649                       -12.75536
                  10.656                      -12.748054
                  10.663                      -12.739963
                   10.67                      -12.731094
                  10.677                      -12.721456
                  10.684                      -12.711065
                  10.691                      -12.699938
                  10.698                      -12.688098
                  10.705                      -12.675577
                  10.712                      -12.662416
                  10.719                       -12.64867
                  10.726                       -12.63441
                  10.733                      -12.619736
                   10.74                      -12.604781
                  10.747                      -12.589732
                  10.754                      -12.574857
                  10.761                      -12.560544
                  10.768                      -12.547387
                  10.775                      -12.536321
                  10.782                      -12.528916
                  10.789                      -12.528008
                  10.796                      -12.539274
                  10.803                      -12.575959
                   10.81                      -12.677674
                  10.817                      -13.040205
                  10.824                      -19.718726
                  10.831                      -11.374854
                  10.838                      -11.740228
                  10.845                      -11.837113
                  10.852                      -11.865678
                  10.859                      -11.866117
                  10.866                      -11.851816
                  10.873                      -11.828497
                   10.88                      -11.799007
                  10.887                      -11.764914
                  10.894                      -11.727148
                  10.901                      -11.686289
                  10.908                      -11.642712
                  10.915                      -11.596669
                  10.922                      -11.548327
                  10.929                        -11.4978
                  10.936                      -11.445164
                  10.943                      -11.390467
                   10.95                      -11.333738
                  10.957                      -11.274991
                  10.964                      -11.214225
                  10.971                      -11.151434
                  10.978                      -11.086601
                  10.985                      -11.019705
                  10.992                      -10.950718
                  10.999                      -10.879608
                  11.006                      -10.806338
                  11.013                      -10.730868
                   11.02                      -10.653155
                  11.027                      -10.573151
                  11.034                      -10.490806
                  11.041                      -10.406067
                  11.048                      -10.318879
                  11.055                      -10.229182
                  11.062                      -10.136915
                  11.069                      -10.042015
                  11.076                      -9.9444153
                  11.083                      -9.8440466
                   11.09                      -9.7408383
                  11.097                       -9.634717
                  11.104                      -9.5256077
                  11.111                      -9.4134332
                  11.118                       -9.298115
                  11.125                      -9.1795734
                  11.132                      -9.0577276
                  11.139                      -8.9324968
                  11.146                      -8.8038002
                  11.153                       -8.671558
                   11.16                      -8.5356922
                  11.167                       -8.396128
                  11.174                      -8.2527946
                  11.181                      -8.1056274
                  11.188                      -7.9545695
                  11.195                      -7.7995744
                  11.202                      -7.6406085
                  11.209                      -7.4776552
                  11.216                      -7.3107181
                  11.223                      -7.1398267
                   11.23                      -6.9650419
                  11.237                      -6.7864633
                  11.244                      -6.6042372
                  11.251                      -6.4185662
                  11.258                       -6.229721
                  11.265                      -6.0380535
                  11.272                      -5.8440117
                  11.279                      -5.6481573
                  11.286                      -5.4511847
                  11.293                       -5.253942
                    11.3                      -5.0574537
                  11.307                      -4.8629432
                  11.314                      -4.6718548
                  11.321                      -4.4858727
                  11.328                      -4.3069348
                  11.335                      -4.1372366
                  11.342                      -3.9792224
                  11.349                      -3.8355585
                  11.356                      -3.7090841
                  11.363                      -3.6027366
                   11.37                      -3.5194505
                  11.377                      -3.4620324
                  11.384                      -3.4330189
                  11.391                      -3.4345306
                  11.398                      -3.4681358
                  11.405                      -3.5347427
                  11.412                      -3.6345336
                  11.419                      -3.7669529
                  11.426                      -3.9307476
                  11.433                      -4.1240577
                   11.44                      -4.3445407
                  11.447                      -4.5895156
                  11.454                      -4.8561083
                  11.461                      -5.1413858
                  11.468                      -5.4424695
                  11.475                      -5.7566218
                  11.482                      -6.0813073
                  11.489                      -6.4142294
                  11.496                      -6.7533473
                  11.503                      -7.0968769
                   11.51                      -7.4432817
                  11.517                      -7.7912558
                  11.524                      -8.1397028
                  11.531                      -8.4877134
                  11.538                       -8.834543
                  11.545                      -9.1795894
                  11.552                      -9.5223731
                  11.559                      -9.8625189
                  11.566                       -10.19974
                  11.573                      -10.533824
                   11.58                      -10.864619
                  11.587                      -11.192027
                  11.594                      -11.515992
                  11.601                      -11.836491
                  11.608                      -12.153531
                  11.615                      -12.467144
                  11.622                      -12.777378
                  11.629                      -13.084298
                  11.636                      -13.387981
                  11.643                      -13.688512
                   11.65                      -13.985986
                  11.657                      -14.280501
                  11.664                       -14.57216
                  11.671                      -14.861071
                  11.678                      -15.147341
                  11.685                       -15.43108
                  11.692                      -15.712399
                  11.699                      -15.991409
                  11.706                       -16.26822
                  11.713                      -16.542943
                   11.72                      -16.815687
                  11.727                      -17.086561
                  11.734                      -17.355674
                  11.741                      -17.623132
                  11.748                      -17.889041
                  11.755                      -18.153507
                  11.762                      -18.416634
                  11.769                      -18.678524
                  11.776                      -18.939281
                  11.783                      -19.199007
                   11.79                      -19.457803
                  11.797                      -19.715768
                  11.804                      -19.973005
                  11.811                      -20.229612
                  11.818                       -20.48569
                  11.825                      -20.741337
                  11.832                      -20.996655
                  11.839                      -21.251741
                  11.846                      -21.506697
                  11.853                       -21.76162
                   11.86                       -22.01661
                  11.867                      -22.271765
                  11.874                      -22.527178
                  11.881                      -22.782937
                  11.888                      -23.039115
                  11.895                      -23.295754
                  11.902                      -23.552809
                  11.909                      -23.809983
                  11.916                      -24.066677
                  11.923                      -24.386499
                   11.93                      -24.608808
                  11.937                      -24.867161
                  11.944                      -25.130355
                  11.951                      -25.396116
                  11.958                      -25.664059
                  11.965                      -25.934154
                  11.972                      -26.206484
                  11.979                      -26.481181
                  11.986                      -26.758399
                  11.993                      -27.038314
                      12                      -27.321115

        Frequency / GHz                SZmin(2),Zmax(2) (3)/abs,dB
----------------------------------------------------------------------
                       5                      -33.928232
                   5.007                      -33.740546
                   5.014                      -33.551951
                   5.021                      -33.362432
                   5.028                      -33.171972
                   5.035                      -32.980556
                   5.042                      -32.788167
                   5.049                      -32.594788
                   5.056                      -32.400403
                   5.063                      -32.204994
                    5.07                      -32.008543
                   5.077                      -31.811033
                   5.084                      -31.612444
                   5.091                      -31.412759
                   5.098                      -31.211958
                   5.105                      -31.010021
                   5.112                      -30.806929
                   5.119                      -30.602661
                   5.126                      -30.397195
                   5.133                      -30.190511
                    5.14                      -29.982587
                   5.147                        -29.7734
                   5.154                      -29.562926
                   5.161                      -29.351143
                   5.168                      -29.138027
                   5.175                      -28.923551
                   5.182                      -28.707692
                   5.189                      -28.490422
                   5.196                      -28.271716
                   5.203                      -28.051545
                    5.21                      -27.829881
                   5.217                      -27.606696
                   5.224                       -27.38196
                   5.231                      -27.155641
                   5.238                      -26.927709
                   5.245                      -26.698132
                   5.252                      -26.466875
                   5.259                      -26.233906
                   5.266                      -25.999188
                   5.273                      -25.762686
                    5.28                      -25.524363
                   5.287                       -25.28418
                   5.294                      -25.042097
                   5.301                      -24.798075
                   5.308                      -24.552072
                   5.315                      -24.304043
                   5.322                      -24.053946
                   5.329                      -23.801735
                   5.336                      -23.547362
                   5.343                      -23.290779
                    5.35                      -23.031936
                   5.357                      -22.770782
                   5.364                      -22.507264
                   5.371                      -22.241326
                   5.378                      -21.972914
                   5.385                      -21.701968
                   5.392                      -21.428429
                   5.399                      -21.152235
                   5.406                      -20.873323
                   5.413                      -20.591629
                    5.42                      -20.307083
                   5.427                      -20.019619
                   5.434                      -19.729164
                   5.441                      -19.435645
                   5.448                      -19.138987
                   5.455                      -18.839115
                   5.462                      -18.535948
                   5.469                      -18.229406
                   5.476                      -17.919407
                   5.483                      -17.605867
                    5.49                      -17.288699
                   5.497                      -16.967818
                   5.504                      -16.643135
                   5.511                      -16.314562
                   5.518                      -15.982009
                   5.525                      -15.645387
                   5.532                      -15.304608
                   5.539                      -14.959585
                   5.546                      -14.610233
                   5.553                      -14.256471
                    5.56                      -13.898222
                   5.567                      -13.535414
                   5.574                      -13.167985
                   5.581                      -12.795882
                   5.588                      -12.419063
                   5.595                      -12.037503
                   5.602                      -11.651198
                   5.609                      -11.260163
                   5.616                      -10.864445
                   5.623                      -10.464124
                    5.63                      -10.059322
                   5.637                      -9.6502096
                   5.644                      -9.2370158
                   5.651                      -8.8200394
                   5.658                      -8.3996603
                   5.665                      -7.9763533
                   5.672                      -7.5507032
                   5.679                      -7.1234206
                   5.686                      -6.6953594
                   5.693                      -6.2675339
                     5.7                      -5.8411356
                   5.707                       -5.417547
                   5.714                      -4.9983531
                   5.721                      -4.5853448
                   5.728                      -4.1805143
                   5.735                      -3.7860382
                   5.742                      -3.4042447
                   5.749                      -3.0375639
                   5.756                      -2.6884586
                   5.763                      -2.3593365
                    5.77                      -2.0524485
                   5.777                       -1.769778
                   5.784                      -1.5129317
                   5.791                      -1.2830425
                   5.798                      -1.0806971
                   5.805                     -0.90589521
                   5.812                     -0.75804919
                   5.819                     -0.63602082
                   5.826                     -0.53819288
                   5.833                     -0.46256502
                    5.84                     -0.40686303
                   5.847                     -0.36865027
                   5.854                     -0.34543151
                   5.861                     -0.33474245
                   5.868                     -0.33422121
                   5.875                     -0.34166089
                   5.882                     -0.35504428
                   5.889                     -0.37256316
                   5.896                     -0.39262532
                   5.903                     -0.41385235
                    5.91                     -0.43507105
                   5.917                     -0.45530096
                   5.924                     -0.47373971
                   5.931                     -0.48974785
                   5.938                     -0.50283402
                   5.945                     -0.51264108
                   5.952                     -0.51893376
                   5.959                     -0.52158784
                   5.966                     -0.52058101
                   5.973                     -0.51598539
                    5.98                     -0.50796151
                   5.987                     -0.49675362
                   5.994                     -0.48268611
                   6.001                     -0.46616088
                   6.008                     -0.44765528
                   6.015                     -0.42772033
                   6.022                     -0.40697907
                   6.029                     -0.38612446
                   6.036                     -0.36591662
                   6.043                     -0.34717897
                    6.05                     -0.33079279
                   6.057                     -0.31769008
                   6.064                     -0.30884398
                   6.071                     -0.30525695
                   6.078                     -0.30794619
                   6.085                     -0.31792658
                   6.092                     -0.33619125
                   6.099                     -0.36369036
                   6.106                     -0.40130863
                   6.113                     -0.44984274
                    6.12                     -0.50997965
                   6.127                       -0.582277
                   6.134                     -0.66714684
                   6.141                     -0.76484384
                   6.148                     -0.87545863
                   6.155                     -0.99891684
                   6.162                      -1.1349839
                   6.169                      -1.2832754
                   6.176                      -1.4432714
                   6.183                      -1.6143358
                    6.19                      -1.7957363
                   6.197                      -1.9866676
                   6.204                      -2.1862726
                   6.211                      -2.3936646
                   6.218                      -2.6079462
                   6.225                      -2.8282268
                   6.232                      -3.0536368
                   6.239                      -3.2833399
                   6.246                      -3.5165415
                   6.253                      -3.7524956
                    6.26                      -3.9905089
                   6.267                       -4.229943
                   6.274                      -4.4702151
                   6.281                      -4.7107975
                   6.288                      -4.9512156
                   6.295                      -5.1910458
                   6.302                      -5.4299126
                   6.309                      -5.6674852
                   6.316                      -5.9034743
                   6.323                      -6.1376285
                    6.33                      -6.3697313
                   6.337                      -6.5995973
                   6.344                      -6.8270695
                   6.351                      -7.0520164
                   6.358                      -7.2743291
                   6.365                      -7.4939187
                   6.372                      -7.7107144
                   6.379                      -7.9246611
                   6.386                      -8.1357175
                   6.393                      -8.3438548
                     6.4                      -8.5490545
                   6.407                      -8.7513077
                   6.414                      -8.9506135
                   6.421                      -9.1469781
                   6.428                      -9.3404134
                   6.435                       -9.530937
                   6.442                      -9.7185706
                   6.449                      -9.9033397
                   6.456                      -10.085273
                   6.463                      -10.264402
                    6.47                       -10.44076
                   6.477                      -10.614383
                   6.484                      -10.785307
                   6.491                       -10.95357
                   6.498                      -11.119212
                   6.505                      -11.282271
                   6.512                      -11.442788
                   6.519                      -11.600803
                   6.526                      -11.756356
                   6.533                      -11.909487
                    6.54                      -12.060237
                   6.547                      -12.208645
                   6.554                      -12.354752
                   6.561                      -12.498595
                   6.568                      -12.640215
                   6.575                      -12.779649
                   6.582                      -12.916934
                   6.589                      -13.052109
                   6.596                       -13.18521
                   6.603                      -13.316273
                    6.61                      -13.445332
                   6.617                      -13.572423
                   6.624                       -13.69758
                   6.631                      -13.820836
                   6.638                      -13.942223
                   6.645                      -14.061774
                   6.652                      -14.179521
                   6.659                      -14.295493
                   6.666                       -14.40972
                   6.673                      -14.522233
                    6.68                       -14.63306
                   6.687                      -14.742229
                   6.694                      -14.849768
                   6.701                      -14.955702
                   6.708                       -15.06006
                   6.715                      -15.162866
                   6.722                      -15.264146
                   6.729                      -15.363923
                   6.736                      -15.462223
                   6.743                      -15.559068
                    6.75                      -15.654482
                   6.757                      -15.748487
                   6.764                      -15.841104
                   6.771                      -15.932356
                   6.778                      -16.022263
                   6.785                      -16.110845
                   6.792                      -16.198123
                   6.799                      -16.284116
                   6.806                      -16.368843
                   6.813                      -16.452322
                    6.82                      -16.534573
                   6.827                      -16.615613
                   6.834                      -16.695459
                   6.841                      -16.774128
                   6.848                      -16.851638
                   6.855                      -16.928004
                   6.862                      -17.003242
                   6.869                      -17.077367
                   6.876                      -17.150396
                   6.883                      -17.222343
                    6.89                      -17.293223
                   6.897                       -17.36305
                   6.904                      -17.431837
                   6.911                      -17.499599
                   6.918                      -17.566349
                   6.925                        -17.6321
                   6.932                      -17.696865
                   6.939                      -17.760656
                   6.946                      -17.823486
                   6.953                      -17.885366
                    6.96                      -17.946309
                   6.967                      -18.006326
                   6.974                      -18.065428
                   6.981                      -18.123626
                   6.988                      -18.180931
                   6.995                      -18.237354
                   7.002                      -18.292905
                   7.009                      -18.347594
                   7.016                      -18.401432
                   7.023                      -18.454427
                    7.03                       -18.50659
                   7.037                      -18.557929
                   7.044                      -18.608455
                   7.051                      -18.658176
                   7.058                        -18.7071
                   7.065                      -18.755237
                   7.072                      -18.802595
                   7.079                      -18.849182
                   7.086                      -18.895007
                   7.093                      -18.940077
                     7.1                        -18.9844
                   7.107                      -19.027984
                   7.114                      -19.070837
                   7.121                      -19.112965
                   7.128                      -19.154376
                   7.135                      -19.195078
                   7.142                      -19.235076
                   7.149                      -19.274378
                   7.156                      -19.312991
                   7.163                      -19.350921
                    7.17                      -19.388175
                   7.177                      -19.424759
                   7.184                      -19.460678
                   7.191                       -19.49594
                   7.198                       -19.53055
                   7.205                      -19.564515
                   7.212                      -19.597839
                   7.219                      -19.630528
                   7.226                      -19.662589
                   7.233                      -19.694026
                    7.24                      -19.724844
                   7.247                       -19.75505
                   7.254                      -19.784648
                   7.261                      -19.813643
                   7.268                       -19.84204
                   7.275                      -19.869844
                   7.282                       -19.89706
                   7.289                      -19.923692
                   7.296                      -19.949745
                   7.303                      -19.975224
                    7.31                      -20.000133
                   7.317                      -20.024476
                   7.324                      -20.048257
                   7.331                      -20.071482
                   7.338                      -20.094153
                   7.345                      -20.116275
                   7.352                      -20.137852
                   7.359                      -20.158888
                   7.366                      -20.179386
                   7.373                       -20.19935
                    7.38                      -20.218785
                   7.387                      -20.237693
                   7.394                      -20.256078
                   7.401                      -20.273944
                   7.408                      -20.291294
                   7.415                      -20.308131
                   7.422                      -20.324458
                   7.429                       -20.34028
                   7.436                      -20.355598
                   7.443                      -20.370417
                    7.45                      -20.384738
                   7.457                      -20.398566
                   7.464                      -20.411903
                   7.471                      -20.424752
                   7.478                      -20.437115
                   7.485                      -20.448996
                   7.492                      -20.460398
                   7.499                      -20.471322
                     7.5                      -20.472844
                   7.506                      -20.481771
                   7.513                      -20.491749
                    7.52                      -20.501257
                   7.527                      -20.510298
                   7.534                      -20.518874
                   7.541                      -20.526988
                   7.548                      -20.534642
                   7.555                      -20.541839
                   7.562                      -20.548579
                   7.569                      -20.554867
                   7.576                      -20.560703
                   7.583                       -20.56609
                    7.59                       -20.57103
                   7.597                      -20.575525
                   7.604                      -20.579577
                   7.611                      -20.583187
                   7.618                      -20.586358
                   7.625                      -20.589091
                   7.632                      -20.591389
                   7.639                      -20.593252
                   7.646                      -20.594683
                   7.653                      -20.595683
                    7.66                      -20.596254
                   7.667                      -20.596398
                   7.674                      -20.596115
                   7.681                      -20.595408
                   7.688                      -20.594278
                   7.695                      -20.592726
                   7.702                      -20.590754
                   7.709                      -20.588363
                   7.716                      -20.585554
                   7.723                      -20.582329
                    7.73                      -20.578689
                   7.737                      -20.574635
                   7.744                      -20.570169
                   7.751                       -20.56529
                   7.758                      -20.560001
                   7.765                      -20.554303
                   7.772                      -20.548196
                   7.779                      -20.541682
                   7.786                      -20.534761
                   7.793                      -20.527434
                     7.8                      -20.519703
                   7.807                      -20.511568
                   7.814                       -20.50303
                   7.821                       -20.49409
                   7.828                      -20.484749
                   7.835                      -20.475006
                   7.842                      -20.464863
                   7.849                      -20.454321
                   7.856                      -20.443381
                   7.863                      -20.432042
                    7.87                      -20.420305
                   7.877                      -20.408171
                   7.884                       -20.39564
                   7.891                      -20.382713
                   7.898                      -20.369391
                   7.905                      -20.355672
                   7.912                      -20.341559
                   7.919                      -20.327051
                   7.926                      -20.312149
                   7.933                      -20.296852
                    7.94                      -20.281162
                   7.947                      -20.265078
                   7.954                        -20.2486
                   7.961                      -20.231728
                   7.968                      -20.214463
                   7.975                      -20.196805
                   7.982                      -20.178754
                   7.989                      -20.160309
                   7.996                      -20.141471
                   8.003                      -20.122239
                    8.01                      -20.102614
                   8.017                      -20.082596
                   8.024                      -20.062183
                   8.031                      -20.041377
                   8.038                      -20.020176
                   8.045                      -19.998581
                   8.052                       -19.97659
                   8.059                      -19.954205
                   8.066                      -19.931424
                   8.073                      -19.908247
                    8.08                      -19.884674
                   8.087                      -19.860704
                   8.094                      -19.836336
                   8.101                      -19.811571
                   8.108                      -19.786407
                   8.115                      -19.760843
                   8.122                       -19.73488
                   8.129                      -19.708517
                   8.136                      -19.681752
                   8.143                      -19.654586
                    8.15                      -19.627016
                   8.157                      -19.599043
                   8.164                      -19.570665
                   8.171                      -19.541882
                   8.178                      -19.512693
                   8.185                      -19.483096
                   8.192                       -19.45309
                   8.199                      -19.422675
                   8.206                       -19.39185
                   8.213                      -19.360613
                    8.22                      -19.328962
                   8.227                      -19.296898
                   8.234                      -19.264418
                   8.241                      -19.231521
                   8.248                      -19.198206
                   8.255                      -19.164471
                   8.262                      -19.130315
                   8.269                      -19.095737
                   8.276                      -19.060734
                   8.283                      -19.025306
                    8.29                       -18.98945
                   8.297                      -18.953166
                   8.304                       -18.91645
                   8.311                      -18.879302
                   8.318                      -18.841719
                   8.325                        -18.8037
                   8.332                      -18.765243
                   8.339                      -18.726345
                   8.346                      -18.687006
                   8.353                      -18.647221
                    8.36                      -18.606991
                   8.367                      -18.566311
                   8.374                      -18.525181
                   8.381                      -18.483597
                   8.388                      -18.441557
                   8.395                      -18.399059
                   8.402                      -18.356101
                   8.409                      -18.312679
                   8.416                      -18.268792
                   8.423                      -18.224436
                    8.43                      -18.179609
                   8.437                      -18.134307
                   8.444                      -18.088529
                   8.451                      -18.042271
                   8.458                       -17.99553
                   8.465                      -17.948302
                   8.472                      -17.900586
                   8.479                      -17.852377
                   8.486                      -17.803673
                   8.493                       -17.75447
                     8.5                      -17.704764
                   8.507                      -17.654552
                   8.514                       -17.60383
                   8.521                      -17.552595
                   8.528                      -17.500842
                   8.535                      -17.448569
                   8.542                      -17.395771
                   8.549                      -17.342443
                   8.556                      -17.288583
                   8.563                      -17.234185
                    8.57                      -17.179245
                   8.577                      -17.123759
                   8.584                      -17.067723
                   8.591                      -17.011131
                   8.598                       -16.95398
                   8.605                      -16.896263
                   8.612                      -16.837977
                   8.619                      -16.779116
                   8.626                      -16.719675
                   8.633                      -16.659649
                    8.64                      -16.599032
                   8.647                       -16.53782
                   8.654                      -16.476005
                   8.661                      -16.413583
                   8.668                      -16.350548
                   8.675                      -16.286893
                   8.682                      -16.222613
                   8.689                      -16.157701
                   8.696                      -16.092151
                   8.703                      -16.025957
                    8.71                       -15.95911
                   8.717                      -15.891606
                   8.724                      -15.823436
                   8.731                      -15.754593
                   8.738                      -15.685071
                   8.745                      -15.614861
                   8.752                      -15.543956
                   8.759                      -15.472349
                   8.766                       -15.40003
                   8.773                      -15.326992
                    8.78                      -15.253227
                   8.787                      -15.178726
                   8.794                       -15.10348
                   8.801                       -15.02748
                   8.808                      -14.950718
                   8.815                      -14.873182
                   8.822                      -14.794865
                   8.829                      -14.715756
                   8.836                      -14.635846
                   8.843                      -14.555123
                    8.85                      -14.473577
                   8.857                      -14.391198
                   8.864                      -14.307975
                   8.871                      -14.223896
                   8.878                      -14.138951
                   8.885                      -14.053126
                   8.892                       -13.96641
                   8.899                      -13.878791
                   8.906                      -13.790256
                   8.913                      -13.700793
                    8.92                      -13.610387
                   8.927                      -13.519027
                   8.934                      -13.426697
                   8.941                      -13.333383
                   8.948                      -13.239073
                   8.955                      -13.143749
                   8.962                      -13.047398
                   8.969                      -12.950005
                   8.976                      -12.851553
                   8.983                      -12.752026
                    8.99                      -12.651408
                   8.997                      -12.549682
                   9.004                      -12.446831
                   9.011                      -12.342837
                   9.018                      -12.237683
                   9.025                       -12.13135
                   9.032                       -12.02382
                   9.039                      -11.915074
                   9.046                      -11.805092
                   9.053                      -11.693855
                    9.06                      -11.581343
                   9.067                      -11.467535
                   9.074                       -11.35241
                   9.081                      -11.235948
                   9.088                      -11.118127
                   9.095                      -10.998926
                   9.102                      -10.878322
                   9.109                      -10.756293
                   9.116                      -10.632817
                   9.123                      -10.507872
                    9.13                      -10.381433
                   9.137                      -10.253479
                   9.144                      -10.123986
                   9.151                      -9.9929313
                   9.158                      -9.8602921
                   9.165                      -9.7260453
                   9.172                      -9.5901685
                   9.179                      -9.4526393
                   9.186                      -9.3134359
                   9.193                      -9.1725371
                     9.2                      -9.0299223
                   9.207                      -8.8855718
                   9.214                      -8.7394672
                   9.221                      -8.5915911
                   9.228                      -8.4419278
                   9.235                      -8.2904635
                   9.242                      -8.1371864
                   9.249                      -7.9820872
                   9.256                      -7.8251595
                   9.263                      -7.6664003
                    9.27                      -7.5058103
                   9.277                      -7.3433946
                   9.284                      -7.1791635
                   9.291                      -7.0131327
                   9.298                      -6.8453246
                   9.305                       -6.675769
                   9.312                      -6.5045039
                   9.319                      -6.3315768
                   9.326                      -6.1570458
                   9.333                      -5.9809807
                    9.34                       -5.803465
                   9.347                       -5.624597
                   9.354                      -5.4444915
                   9.361                      -5.2632821
                   9.368                      -5.0811228
                   9.375                      -4.8981902
                   9.382                       -4.714686
                   9.389                      -4.5308394
                   9.396                      -4.3469091
                   9.403                      -4.1631863
                    9.41                      -3.9799972
                   9.417                      -3.7977049
                   9.424                      -3.6167123
                   9.431                      -3.4374633
                   9.438                      -3.2604451
                   9.445                      -3.0861886
                   9.452                      -2.9152685
                   9.459                      -2.7483028
                   9.466                      -2.5859508
                   9.473                      -2.4289096
                    9.48                      -2.2779091
                   9.487                      -2.1337054
                   9.494                      -1.9970723
                   9.501                      -1.8687907
                   9.508                      -1.7496364
                   9.515                      -1.6403662
                   9.522                      -1.5417027
                   9.529                       -1.454318
                   9.536                      -1.3788181
                   9.543                      -1.3157266
                    9.55                      -1.2654705
                   9.557                      -1.2283679
                   9.564                      -1.2046188
                   9.571                      -1.1942984
                   9.578                      -1.1973552
                   9.585                      -1.2136123
                   9.592                      -1.2427733
                   9.599                      -1.2844303
                   9.606                      -1.3380768
                   9.613                      -1.4031206
                    9.62                      -1.4789004
                   9.627                       -1.564701
                   9.634                      -1.6597703
                   9.641                       -1.763334
                   9.648                        -1.87461
                   9.655                      -1.9928215
                   9.662                       -2.117207
                   9.669                      -2.2470299
                   9.676                      -2.3815851
                   9.683                      -2.5202048
                    9.69                      -2.6622616
                   9.697                      -2.8071711
                   9.704                      -2.9543928
                   9.711                        -3.10343
                   9.718                      -3.2538293
                   9.725                       -3.405179
                   9.732                      -3.5571071
                   9.739                      -3.7092794
                   9.746                       -3.861397
                   9.753                      -4.0131938
                    9.76                      -4.1644341
                   9.767                      -4.3149098
                   9.774                      -4.4644386
                   9.781                      -4.6128609
                   9.788                      -4.7600383
                   9.795                      -4.9058512
                   9.802                      -5.0501972
                   9.809                      -5.1929889
                   9.816                      -5.3341527
                   9.823                       -5.473627
                    9.83                      -5.6113614
                   9.837                      -5.7473147
                   9.844                      -5.8814545
                   9.851                      -6.0137558
                   9.858                      -6.1442003
                   9.865                      -6.2727756
                   9.872                      -6.3994743
                   9.879                      -6.5242935
                   9.886                      -6.6472344
                   9.893                      -6.7683014
                     9.9                      -6.8875019
                   9.907                      -7.0048459
                   9.914                      -7.1203455
                   9.921                      -7.2340148
                   9.928                      -7.3458693
                   9.935                       -7.455926
                   9.942                      -7.5642029
                   9.949                      -7.6707188
                   9.956                      -7.7754936
                   9.963                      -7.8785474
                    9.97                       -7.979901
                   9.977                      -8.0795753
                   9.984                      -8.1775917
                   9.991                      -8.2739714
                   9.998                       -8.368736
                  10.005                      -8.4619068
                  10.012                      -8.5535051
                  10.019                      -8.6435523
                  10.026                      -8.7320693
                  10.033                      -8.8190768
                   10.04                      -8.9045955
                  10.047                      -8.9886457
                  10.054                      -9.0712472
                  10.061                      -9.1524198
                  10.068                      -9.2321827
                  10.075                      -9.3105548
                  10.082                      -9.3875548
                  10.089                      -9.4632008
                  10.096                      -9.5375106
                  10.103                      -9.6105017
                   10.11                      -9.6821909
                  10.117                      -9.7525951
                  10.124                      -9.8217303
                  10.131                      -9.8896123
                  10.138                      -9.9562567
                  10.145                      -10.021678
                  10.152                      -10.085892
                  10.159                      -10.148912
                  10.166                      -10.210752
                  10.173                      -10.271425
                   10.18                      -10.330945
                  10.187                      -10.389324
                  10.194                      -10.446574
                  10.201                      -10.502708
                  10.208                      -10.557737
                  10.215                      -10.611672
                  10.222                      -10.664525
                  10.229                      -10.716305
                  10.236                      -10.767023
                  10.243                      -10.816688
                   10.25                      -10.865311
                  10.257                        -10.9129
                  10.264                      -10.959464
                  10.271                      -11.005012
                  10.278                      -11.049552
                  10.285                      -11.093091
                  10.292                      -11.135638
                  10.299                      -11.177199
                  10.306                      -11.217781
                  10.313                      -11.257392
                   10.32                      -11.296038
                  10.327                      -11.333724
                  10.334                      -11.370457
                  10.341                      -11.406241
                  10.348                      -11.441083
                  10.355                      -11.474987
                  10.362                      -11.507957
                  10.369                      -11.539999
                  10.376                      -11.571116
                  10.383                      -11.601313
                   10.39                      -11.630592
                  10.397                      -11.658957
                  10.404                      -11.686412
                  10.411                      -11.712958
                  10.418                        -11.7386
                  10.425                      -11.763338
                  10.432                      -11.787175
                  10.439                      -11.810113
                  10.446                      -11.832153
                  10.453                      -11.853297
                   10.46                      -11.873545
                  10.467                      -11.892899
                  10.474                      -11.911358
                  10.481                      -11.928924
                  10.488                      -11.945596
                  10.495                      -11.961374
                  10.502                      -11.976258
                  10.509                      -11.990246
                  10.516                      -12.003338
                  10.523                      -12.015533
                   10.53                      -12.026828
                  10.537                      -12.037223
                  10.544                      -12.046716
                  10.551                      -12.055303
                  10.558                      -12.062984
                  10.565                      -12.069754
                  10.572                      -12.075611
                  10.579                      -12.080551
                  10.586                      -12.084572
                  10.593                      -12.087669
                    10.6                      -12.089839
                  10.607                      -12.091076
                  10.614                      -12.091378
                  10.621                      -12.090738
                  10.628                      -12.089152
                  10.635                      -12.086614
                  10.642                       -12.08312
                  10.649                      -12.078664
                  10.656                      -12.073239
                  10.663                      -12.066839
                   10.67                      -12.059459
                  10.677                      -12.051092
                  10.684                      -12.041731
                  10.691                       -12.03137
                  10.698                      -12.020002
                  10.705                       -12.00762
                  10.712                      -11.994217
                  10.719                      -11.979787
                  10.726                      -11.964323
                  10.733                      -11.947818
                   10.74                      -11.930268
                  10.747                      -11.911666
                  10.754                      -11.892009
                  10.761                      -11.871292
                  10.768                      -11.849514
                  10.775                      -11.826673
                  10.782                      -11.802773
                  10.789                      -11.777817
                  10.796                      -11.751815
                  10.803                       -11.72478
                   10.81                      -11.696735
                  10.817                      -11.667709
                  10.824                      -11.637746
                  10.831                      -11.606909
                  10.838                      -11.575283
                  10.845                      -11.542992
                  10.852                      -11.510214
                  10.859                      -11.477209
                  10.866                      -11.444369
                  10.873                      -11.412301
                   10.88                      -11.381999
                  10.887                      -11.355178
                  10.894                      -11.335067
                  10.901                      -11.328496
                  10.908                      -11.352784
                  10.915                       -11.46819
                  10.922                      -12.124894
                  10.929                      -9.1137831
                  10.936                      -10.352183
                  10.943                      -10.506547
                   10.95                      -10.533026
                  10.957                      -10.517726
                  10.964                      -10.482823
                  10.971                      -10.436582
                  10.978                      -10.382767
                  10.985                      -10.323323
                  10.992                      -10.259347
                  10.999                       -10.19149
                  11.006                      -10.120156
                  11.013                        -10.0456
                   11.02                      -9.9679816
                  11.027                      -9.8873976
                  11.034                       -9.803903
                  11.041                      -9.7175213
                  11.048                       -9.628254
                  11.055                      -9.5360849
                  11.062                      -9.4409848
                  11.069                      -9.3429131
                  11.076                      -9.2418205
                  11.083                      -9.1376497
                   11.09                      -9.0303369
                  11.097                      -8.9198121
                  11.104                      -8.8059999
                  11.111                      -8.6888198
                  11.118                      -8.5681868
                  11.125                      -8.4440115
                  11.132                      -8.3162005
                  11.139                      -8.1846565
                  11.146                       -8.049279
                  11.153                      -7.9099642
                   11.16                      -7.7666058
                  11.167                      -7.6190955
                  11.174                      -7.4673231
                  11.181                      -7.3111779
                  11.188                      -7.1505495
                  11.195                      -6.9853287
                  11.202                      -6.8154092
                  11.209                      -6.6406894
                  11.216                      -6.4610746
                  11.223                      -6.2764796
                   11.23                      -6.0868322
                  11.237                      -5.8920775
                  11.244                      -5.6921825
                  11.251                      -5.4871423
                  11.258                      -5.2769879
                  11.265                      -5.0617947
                  11.272                      -4.8416935
                  11.279                      -4.6168832
                  11.286                      -4.3876464
                  11.293                      -4.1543676
                    11.3                      -3.9175538
                  11.307                      -3.6778595
                  11.314                       -3.436114
                  11.321                      -3.1933521
                  11.328                      -2.9508469
                  11.335                      -2.7101434
                  11.342                      -2.4730904
                  11.349                      -2.2418678
                  11.356                      -2.0190037
                  11.363                      -1.8073748
                   11.37                      -1.6101841
                  11.377                      -1.4309061
                  11.384                      -1.2731936
                  11.391                      -1.1407431
                  11.398                      -1.0371198
                  11.405                     -0.96555274
                  11.412                     -0.92871881
                  11.419                     -0.92854212
                  11.426                     -0.96603699
                  11.433                      -1.0412205
                   11.44                      -1.1531098
                  11.447                      -1.2998038
                  11.454                      -1.4786365
                  11.461                      -1.6863761
                  11.468                      -1.9194404
                  11.475                      -2.1741038
                  11.482                      -2.4466739
                  11.489                      -2.7336287
                  11.496                      -3.0317104
                  11.503                      -3.3379814
                   11.51                      -3.6498494
                  11.517                      -3.9650696
                  11.524                      -4.2817306
                  11.531                      -4.5982289
                  11.538                      -4.9132364
                  11.545                      -5.2256658
                  11.552                      -5.5346375
                  11.559                      -5.8394482
                  11.566                      -6.1395429
                  11.573                      -6.4344905
                   11.58                      -6.7239621
                  11.587                       -7.007713
                  11.594                      -7.2855668
                  11.601                      -7.5574028
                  11.608                      -7.8231452
                  11.615                      -8.0827533
                  11.622                       -8.336215
                  11.629                      -8.5835397
                  11.636                      -8.8247541
                  11.643                      -9.0598975
                   11.65                      -9.2890185
                  11.657                      -9.5121725
                  11.664                      -9.7294195
                  11.671                      -9.9408217
                  11.678                      -10.146443
                  11.685                      -10.346348
                  11.692                      -10.540599
                  11.699                      -10.729257
                  11.706                      -10.912384
                  11.713                      -11.090037
                   11.72                      -11.262269
                  11.727                      -11.429135
                  11.734                      -11.590683
                  11.741                      -11.746959
                  11.748                      -11.898008
                  11.755                       -12.04387
                  11.762                      -12.184583
                  11.769                      -12.320182
                  11.776                      -12.450702
                  11.783                      -12.576171
                   11.79                      -12.696618
                  11.797                       -12.81207
                  11.804                      -12.922552
                  11.811                      -13.028085
                  11.818                      -13.128692
                  11.825                      -13.224392
                  11.832                      -13.315205
                  11.839                      -13.401148
                  11.846                       -13.48224
                  11.853                      -13.558495
                   11.86                      -13.629932
                  11.867                      -13.696566
                  11.874                      -13.758413
                  11.881                      -13.815489
                  11.888                      -13.867811
                  11.895                      -13.915395
                  11.902                      -13.958259
                  11.909                       -13.99642
                  11.916                      -14.029897
                  11.923                      -14.058708
                   11.93                      -14.082875
                  11.937                      -14.102417
                  11.944                      -14.117356
                  11.951                      -14.127716
                  11.958                      -14.133519
                  11.965                      -14.134792
                  11.972                      -14.131559
                  11.979                      -14.123848
                  11.986                      -14.111687
                  11.993                      -14.095104
                      12                      -14.074129

        Frequency / GHz                SZmin(2),Zmax(2) (4)/abs,dB
----------------------------------------------------------------------
                       5                      -33.580214
                   5.007                      -33.389866
                   5.014                       -33.19851
                   5.021                      -33.006132
                   5.028                      -32.812716
                   5.035                      -32.618248
                   5.042                      -32.422711
                   5.049                      -32.226089
                   5.056                      -32.028366
                   5.063                      -31.829524
                    5.07                      -31.629546
                   5.077                      -31.428415
                   5.084                       -31.22611
                   5.091                      -31.022614
                   5.098                      -30.817906
                   5.105                      -30.611967
                   5.112                      -30.404776
                   5.119                      -30.196311
                   5.126                      -29.986551
                   5.133                      -29.775474
                    5.14                      -29.563056
                   5.147                      -29.349274
                   5.154                      -29.134103
                   5.161                      -28.917518
                   5.168                      -28.699494
                   5.175                      -28.480003
                   5.182                      -28.259019
                   5.189                      -28.036514
                   5.196                      -27.812458
                   5.203                      -27.586822
                    5.21                      -27.359576
                   5.217                      -27.130687
                   5.224                      -26.900124
                   5.231                      -26.667853
                   5.238                       -26.43384
                   5.245                      -26.198049
                   5.252                      -25.960443
                   5.259                      -25.720986
                   5.266                      -25.479638
                   5.273                       -25.23636
                    5.28                       -24.99111
                   5.287                      -24.743846
                   5.294                      -24.494524
                   5.301                        -24.2431
                   5.308                      -23.989526
                   5.315                      -23.733755
                   5.322                      -23.475738
                   5.329                      -23.215422
                   5.336                      -22.952756
                   5.343                      -22.687686
                    5.35                      -22.420155
                   5.357                      -22.150107
                   5.364                       -21.87748
                   5.371                      -21.602214
                   5.378                      -21.324246
                   5.385                       -21.04351
                   5.392                       -20.75994
                   5.399                      -20.473465
                   5.406                      -20.184015
                   5.413                      -19.891515
                    5.42                      -19.595892
                   5.427                      -19.297066
                   5.434                      -18.994959
                   5.441                      -18.689488
                   5.448                      -18.380569
                   5.455                      -18.068117
                   5.462                      -17.752044
                   5.469                       -17.43226
                   5.476                      -17.108674
                   5.483                      -16.781195
                    5.49                      -16.449729
                   5.497                      -16.114181
                   5.504                      -15.774458
                   5.511                      -15.430467
                   5.518                      -15.082113
                   5.525                      -14.729308
                   5.532                      -14.371962
                   5.539                      -14.009994
                   5.546                      -13.643325
                   5.553                      -13.271886
                    5.56                      -12.895616
                   5.567                      -12.514469
                   5.574                      -12.128413
                   5.581                      -11.737436
                   5.588                      -11.341549
                   5.595                      -10.940794
                   5.602                      -10.535247
                   5.609                      -10.125028
                   5.616                      -9.7103086
                   5.623                      -9.2913201
                    5.63                      -8.8683681
                   5.637                       -8.441844
                   5.644                      -8.0122396
                   5.651                      -7.5801639
                   5.658                      -7.1463603
                   5.665                      -6.7117261
                   5.672                      -6.2773308
                   5.679                      -5.8444347
                   5.686                       -5.414505
                   5.693                      -4.9892269
                     5.7                      -4.5705082
                   5.707                      -4.1604731
                   5.714                      -3.7614428
                   5.721                      -3.3758976
                   5.728                      -3.0064199
                   5.735                      -2.6556156
                   5.742                      -2.3260147
                   5.749                      -2.0199573
                   5.756                       -1.739471
                   5.763                      -1.4861529
                    5.77                      -1.2610677
                   5.777                      -1.0646752
                   5.784                     -0.89679745
                   5.791                     -0.75662946
                   5.798                      -0.6427922
                   5.805                     -0.55342096
                   5.812                     -0.48627719
                   5.819                     -0.43887093
                   5.826                     -0.40858118
                   5.833                     -0.39276455
                    5.84                      -0.3888458
                   5.847                     -0.39438729
                   5.854                     -0.40713759
                   5.861                     -0.42506114
                   5.868                     -0.44635237
                   5.875                     -0.46943766
                   5.882                     -0.49296874
                   5.889                     -0.51581045
                   5.896                     -0.53702533
                   5.903                     -0.55585689
                    5.91                     -0.57171283
                   5.917                     -0.58414924
                   5.924                     -0.59285622
                   5.931                     -0.59764525
                   5.938                     -0.59843842
                   5.945                      -0.5952596
                   5.952                     -0.58822729
                   5.959                     -0.57754907
                   5.966                     -0.56351747
                   5.973                     -0.54650695
                    5.98                     -0.52697178
                   5.987                     -0.50544444
                   5.994                     -0.48253428
                   6.001                     -0.45892607
                   6.008                     -0.43537794
                   6.015                     -0.41271849
                   6.022                     -0.39184237
                   6.029                     -0.37370406
                   6.036                     -0.35930948
                   6.043                     -0.34970484
                    6.05                     -0.34596272
                   6.057                      -0.3491652
                   6.064                     -0.36038411
                   6.071                     -0.38065884
                   6.078                     -0.41097238
                   6.085                     -0.45222637
                   6.092                      -0.5052166
                   6.099                     -0.57060995
                   6.106                     -0.64892456
                   6.113                     -0.74051414
                    6.12                     -0.84555792
                   6.127                     -0.96405658
                   6.134                      -1.0958348
                   6.141                        -1.24055
                   6.148                      -1.3977065
                   6.155                      -1.5666748
                   6.162                      -1.7467134
                   6.169                      -1.9369929
                   6.176                      -2.1366209
                   6.183                      -2.3446652
                    6.19                      -2.5601764
                   6.197                      -2.7822075
                   6.204                      -3.0098303
                   6.211                      -3.2421495
                   6.218                      -3.4783131
                   6.225                      -3.7175198
                   6.232                      -3.9590248
                   6.239                      -4.2021419
                   6.246                      -4.4462451
                   6.253                      -4.6907674
                    6.26                         -4.9352
                   6.267                      -5.1790887
                   6.274                      -5.4220317
                   6.281                      -5.6636757
                   6.288                       -5.903712
                   6.295                      -6.1418732
                   6.302                      -6.3779291
                   6.309                      -6.6116836
                   6.316                      -6.8429707
                   6.323                      -7.0716519
                    6.33                      -7.2976128
                   6.337                      -7.5207605
                   6.344                      -7.7410214
                   6.351                      -7.9583384
                   6.358                      -8.1726694
                   6.365                      -8.3839849
                   6.372                      -8.5922671
                   6.379                      -8.7975077
                   6.386                      -8.9997069
                   6.393                      -9.1988724
                     6.4                      -9.3950179
                   6.407                      -9.5881628
                   6.414                       -9.778331
                   6.421                      -9.9655502
                   6.428                      -10.149851
                   6.435                      -10.331268
                   6.442                      -10.509837
                   6.449                      -10.685595
                   6.456                      -10.858581
                   6.463                      -11.028836
                    6.47                      -11.196402
                   6.477                      -11.361319
                   6.484                       -11.52363
                   6.491                      -11.683377
                   6.498                      -11.840604
                   6.505                      -11.995351
                   6.512                      -12.147661
                   6.519                      -12.297577
                   6.526                      -12.445139
                   6.533                      -12.590389
                    6.54                      -12.733368
                   6.547                      -12.874114
                   6.554                      -13.012668
                   6.561                      -13.149068
                   6.568                      -13.283353
                   6.575                       -13.41556
                   6.582                      -13.545725
                   6.589                      -13.673885
                   6.596                      -13.800075
                   6.603                       -13.92433
                    6.61                      -14.046683
                   6.617                      -14.167168
                   6.624                      -14.285817
                   6.631                      -14.402663
                   6.638                      -14.517735
                   6.645                      -14.631065
                   6.652                      -14.742683
                   6.659                      -14.852617
                   6.666                      -14.960896
                   6.673                      -15.067548
                    6.68                      -15.172599
                   6.687                      -15.276077
                   6.694                      -15.378007
                   6.701                      -15.478415
                   6.708                      -15.577325
                   6.715                      -15.674761
                   6.722                      -15.770748
                   6.729                      -15.865308
                   6.736                      -15.958463
                   6.743                      -16.050237
                    6.75                      -16.140649
                   6.757                      -16.229722
                   6.764                      -16.317476
                   6.771                      -16.403931
                   6.778                      -16.489107
                   6.785                      -16.573022
                   6.792                      -16.655695
                   6.799                      -16.737146
                   6.806                      -16.817391
                   6.813                      -16.896449
                    6.82                      -16.974335
                   6.827                      -17.051068
                   6.834                      -17.126663
                   6.841                      -17.201137
                   6.848                      -17.274504
                   6.855                      -17.346781
                   6.862                      -17.417982
                   6.869                      -17.488122
                   6.876                      -17.557215
                   6.883                      -17.625276
                    6.89                      -17.692317
                   6.897                      -17.758352
                   6.904                      -17.823395
                   6.911                      -17.887458
                   6.918                      -17.950554
                   6.925                      -18.012695
                   6.932                      -18.073893
                   6.939                       -18.13416
                   6.946                      -18.193508
                   6.953                      -18.251947
                    6.96                      -18.309489
                   6.967                      -18.366144
                   6.974                      -18.421924
                   6.981                      -18.476838
                   6.988                      -18.530897
                   6.995                       -18.58411
                   7.002                      -18.636489
                   7.009                      -18.688041
                   7.016                      -18.738776
                   7.023                      -18.788705
                    7.03                      -18.837834
                   7.037                      -18.886175
                   7.044                      -18.933734
                   7.051                       -18.98052
                   7.058                      -19.026543
                   7.065                       -19.07181
                   7.072                      -19.116328
                   7.079                      -19.160106
                   7.086                      -19.203152
                   7.093                      -19.245472
                     7.1                      -19.287075
                   7.107                      -19.327968
                   7.114                      -19.368157
                   7.121                       -19.40765
                   7.128                      -19.446453
                   7.135                      -19.484573
                   7.142                      -19.522017
                   7.149                      -19.558791
                   7.156                      -19.594901
                   7.163                      -19.630355
                    7.17                      -19.665156
                   7.177                      -19.699313
                   7.184                       -19.73283
                   7.191                      -19.765713
                   7.198                      -19.797968
                   7.205                      -19.829601
                   7.212                      -19.860616
                   7.219                       -19.89102
                   7.226                      -19.920817
                   7.233                      -19.950013
                    7.24                      -19.978612
                   7.247                      -20.006619
                   7.254                       -20.03404
                   7.261                      -20.060879
                   7.268                      -20.087141
                   7.275                       -20.11283
                   7.282                      -20.137951
                   7.289                      -20.162508
                   7.296                      -20.186506
                   7.303                      -20.209948
                    7.31                       -20.23284
                   7.317                      -20.255184
                   7.324                      -20.276986
                   7.331                      -20.298249
                   7.338                      -20.318976
                   7.345                      -20.339173
                   7.352                      -20.358841
                   7.359                      -20.377986
                   7.366                      -20.396611
                   7.373                      -20.414719
                    7.38                      -20.432313
                   7.387                      -20.449397
                   7.394                      -20.465975
                   7.401                       -20.48205
                   7.408                      -20.497624
                   7.415                      -20.512701
                   7.422                      -20.527284
                   7.429                      -20.541376
                   7.436                      -20.554981
                   7.443                        -20.5681
                    7.45                      -20.580737
                   7.457                      -20.592895
                   7.464                      -20.604576
                   7.471                      -20.615782
                   7.478                      -20.626518
                   7.485                      -20.636785
                   7.492                      -20.646585
                   7.499                      -20.655922
                     7.5                      -20.657218
                   7.506                      -20.664797
                   7.513                      -20.673214
                    7.52                      -20.681174
                   7.527                      -20.688679
                   7.534                      -20.695732
                   7.541                      -20.702336
                   7.548                      -20.708491
                   7.555                      -20.714201
                   7.562                      -20.719467
                   7.569                      -20.724292
                   7.576                      -20.728676
                   7.583                      -20.732623
                    7.59                      -20.736134
                   7.597                      -20.739212
                   7.604                      -20.741856
                   7.611                      -20.744071
                   7.618                      -20.745856
                   7.625                      -20.747214
                   7.632                      -20.748147
                   7.639                      -20.748656
                   7.646                      -20.748742
                   7.653                      -20.748408
                    7.66                      -20.747654
                   7.667                      -20.746482
                   7.674                      -20.744893
                   7.681                       -20.74289
                   7.688                      -20.740472
                   7.695                      -20.737642
                   7.702                        -20.7344
                   7.709                      -20.730748
                   7.716                      -20.726687
                   7.723                      -20.722218
                    7.73                      -20.717343
                   7.737                      -20.712061
                   7.744                      -20.706375
                   7.751                      -20.700285
                   7.758                      -20.693793
                   7.765                      -20.686899
                   7.772                      -20.679603
                   7.779                      -20.671908
                   7.786                      -20.663813
                   7.793                       -20.65532
                     7.8                      -20.646429
                   7.807                      -20.637141
                   7.814                      -20.627457
                   7.821                      -20.617377
                   7.828                      -20.606902
                   7.835                      -20.596033
                   7.842                      -20.584769
                   7.849                      -20.573113
                   7.856                      -20.561063
                   7.863                      -20.548621
                    7.87                      -20.535787
                   7.877                      -20.522561
                   7.884                      -20.508944
                   7.891                      -20.494936
                   7.898                      -20.480537
                   7.905                      -20.465748
                   7.912                      -20.450569
                   7.919                         -20.435
                   7.926                      -20.419041
                   7.933                      -20.402692
                    7.94                      -20.385953
                   7.947                      -20.368825
                   7.954                      -20.351308
                   7.961                      -20.333401
                   7.968                      -20.315104
                   7.975                      -20.296418
                   7.982                      -20.277342
                   7.989                      -20.257876
                   7.996                       -20.23802
                   8.003                      -20.217774
                    8.01                      -20.197137
                   8.017                      -20.176109
                   8.024                      -20.154691
                   8.031                      -20.132881
                   8.038                      -20.110679
                   8.045                      -20.088085
                   8.052                      -20.065099
                   8.059                      -20.041719
                   8.066                      -20.017946
                   8.073                      -19.993779
                    8.08                      -19.969217
                   8.087                      -19.944259
                   8.094                      -19.918906
                   8.101                      -19.893156
                   8.108                      -19.867008
                   8.115                      -19.840462
                   8.122                      -19.813518
                   8.129                      -19.786173
                   8.136                      -19.758428
                   8.143                      -19.730281
                    8.15                      -19.701731
                   8.157                      -19.672778
                   8.164                      -19.643421
                   8.171                      -19.613657
                   8.178                      -19.583487
                   8.185                       -19.55291
                   8.192                      -19.521922
                   8.199                      -19.490525
                   8.206                      -19.458716
                   8.213                      -19.426494
                    8.22                      -19.393858
                   8.227                      -19.360806
                   8.234                      -19.327337
                   8.241                      -19.293449
                   8.248                      -19.259142
                   8.255                      -19.224412
                   8.262                      -19.189259
                   8.269                      -19.153681
                   8.276                      -19.117676
                   8.283                      -19.081243
                    8.29                      -19.044379
                   8.297                      -19.007083
                   8.304                      -18.969353
                   8.311                      -18.931187
                   8.318                      -18.892583
                   8.325                      -18.853539
                   8.332                      -18.814052
                   8.339                       -18.77412
                   8.346                      -18.733742
                   8.353                      -18.692915
                    8.36                      -18.651637
                   8.367                      -18.609904
                   8.374                      -18.567716
                   8.381                      -18.525068
                   8.388                       -18.48196
                   8.395                      -18.438387
                   8.402                      -18.394347
                   8.409                      -18.349838
                   8.416                      -18.304857
                   8.423                        -18.2594
                    8.43                      -18.213466
                   8.437                       -18.16705
                   8.444                      -18.120149
                   8.451                      -18.072761
                   8.458                      -18.024882
                   8.465                      -17.976509
                   8.472                      -17.927639
                   8.479                      -17.878267
                   8.486                      -17.828391
                   8.493                      -17.778006
                     8.5                       -17.72711
                   8.507                      -17.675698
                   8.514                      -17.623766
                   8.521                       -17.57131
                   8.528                      -17.518327
                   8.535                      -17.464812
                   8.542                      -17.410761
                   8.549                      -17.356169
                   8.556                      -17.301033
                   8.563                      -17.245347
                    8.57                      -17.189107
                   8.577                      -17.132308
                   8.584                      -17.074946
                   8.591                      -17.017015
                   8.598                       -16.95851
                   8.605                      -16.899427
                   8.612                      -16.839759
                   8.619                      -16.779502
                   8.626                       -16.71865
                   8.633                      -16.657197
                    8.64                      -16.595138
                   8.647                      -16.532466
                   8.654                      -16.469176
                   8.661                      -16.405261
                   8.668                      -16.340716
                   8.675                      -16.275533
                   8.682                      -16.209706
                   8.689                      -16.143229
                   8.696                      -16.076095
                   8.703                      -16.008295
                    8.71                      -15.939825
                   8.717                      -15.870675
                   8.724                      -15.800838
                   8.731                      -15.730308
                   8.738                      -15.659075
                   8.745                      -15.587132
                   8.752                      -15.514471
                   8.759                      -15.441083
                   8.766                      -15.366959
                   8.773                      -15.292092
                    8.78                      -15.216471
                   8.787                      -15.140088
                   8.794                      -15.062933
                   8.801                      -14.984997
                   8.808                       -14.90627
                   8.815                      -14.826742
                   8.822                      -14.746402
                   8.829                       -14.66524
                   8.836                      -14.583246
                   8.843                      -14.500407
                    8.85                      -14.416714
                   8.857                      -14.332154
                   8.864                      -14.246716
                   8.871                      -14.160387
                   8.878                      -14.073155
                   8.885                      -13.985008
                   8.892                      -13.895933
                   8.899                      -13.805916
                   8.906                      -13.714945
                   8.913                      -13.623005
                    8.92                      -13.530081
                   8.927                      -13.436161
                   8.934                      -13.341228
                   8.941                      -13.245268
                   8.948                      -13.148266
                   8.955                      -13.050205
                   8.962                       -12.95107
                   8.969                      -12.850844
                   8.976                       -12.74951
                   8.983                      -12.647051
                    8.99                       -12.54345
                   8.997                      -12.438688
                   9.004                      -12.332747
                   9.011                       -12.22561
                   9.018                      -12.117255
                   9.025                      -12.007665
                   9.032                       -11.89682
                   9.039                      -11.784698
                   9.046                      -11.671281
                   9.053                      -11.556547
                    9.06                      -11.440474
                   9.067                      -11.323042
                   9.074                      -11.204228
                   9.081                      -11.084011
                   9.088                      -10.962368
                   9.095                      -10.839276
                   9.102                      -10.714713
                   9.109                      -10.588655
                   9.116                       -10.46108
                   9.123                      -10.331964
                    9.13                      -10.201283
                   9.137                      -10.069016
                   9.144                      -9.9351377
                   9.151                       -9.799626
                   9.158                      -9.6624583
                   9.165                      -9.5236122
                   9.172                       -9.383066
                   9.179                      -9.2407987
                   9.186                      -9.0967901
                   9.193                      -8.9510211
                     9.2                      -8.8034738
                   9.207                      -8.6541316
                   9.214                        -8.50298
                   9.221                      -8.3500063
                   9.228                      -8.1952002
                   9.235                      -8.0385545
                   9.242                      -7.8800648
                   9.249                      -7.7197306
                   9.256                      -7.5575558
                   9.263                      -7.3935491
                    9.27                      -7.2277245
                   9.277                      -7.0601028
                   9.284                      -6.8907117
                   9.291                      -6.7195871
                   9.298                      -6.5467743
                   9.305                      -6.3723287
                   9.312                      -6.1963176
                   9.319                      -6.0188214
                   9.326                      -5.8399353
                   9.333                      -5.6597706
                    9.34                      -5.4784573
                   9.347                      -5.2961454
                   9.354                      -5.1130075
                   9.361                      -4.9292408
                   9.368                      -4.7450697
                   9.375                      -4.5607483
                   9.382                      -4.3765628
                   9.389                      -4.1928341
                   9.396                      -4.0099205
                   9.403                      -3.8282197
                    9.41                      -3.6481708
                   9.417                      -3.4702564
                   9.424                      -3.2950033
                   9.431                       -3.122983
                   9.438                      -2.9548109
                   9.445                      -2.7911449
                   9.452                      -2.6326821
                   9.459                      -2.4801542
                   9.466                      -2.3343207
                   9.473                      -2.1959611
                    9.48                      -2.0658643
                   9.487                      -1.9448165
                   9.494                      -1.8335873
                   9.501                      -1.7329146
                   9.508                       -1.643488
                   9.515                      -1.5659328
                   9.522                      -1.5007935
                   9.529                      -1.4485189
                   9.536                      -1.4094495
                   9.543                      -1.3838066
                    9.55                      -1.3716865
                   9.557                      -1.3730565
                   9.564                      -1.3877566
                   9.571                       -1.415504
                   9.578                       -1.455902
                   9.585                      -1.5084514
                   9.592                      -1.5725646
                   9.599                      -1.6475813
                   9.606                      -1.7327848
                   9.613                      -1.8274186
                    9.62                      -1.9307019
                   9.627                      -2.0418447
                   9.634                      -2.1600604
                   9.641                      -2.2845773
                   9.648                      -2.4146479
                   9.655                      -2.5495561
                   9.662                       -2.688623
                   9.669                      -2.8312103
                   9.676                      -2.9767236
                   9.683                      -3.1246125
                    9.69                      -3.2743715
                   9.697                      -3.4255387
                   9.704                      -3.5776949
                   9.711                      -3.7304613
                   9.718                      -3.8834976
                   9.725                      -4.0364994
                   9.732                      -4.1891957
                   9.739                      -4.3413468
                   9.746                      -4.4927408
                   9.753                      -4.6431921
                    9.76                      -4.7925386
                   9.767                      -4.9406395
                   9.774                      -5.0873732
                   9.781                      -5.2326357
                   9.788                      -5.3763382
                   9.795                       -5.518406
                   9.802                      -5.6587768
                   9.809                      -5.7973991
                   9.816                      -5.9342316
                   9.823                      -6.0692411
                    9.83                      -6.2024027
                   9.837                      -6.3336977
                   9.844                      -6.4631137
                   9.851                      -6.5906433
                   9.858                      -6.7162838
                   9.865                      -6.8400363
                   9.872                      -6.9619055
                   9.879                      -7.0818992
                   9.886                      -7.2000273
                   9.893                      -7.3163025
                     9.9                      -7.4307391
                   9.907                      -7.5433528
                   9.914                      -7.6541611
                   9.921                      -7.7631822
                   9.928                      -7.8704356
                   9.935                      -7.9759411
                   9.942                      -8.0797194
                   9.949                      -8.1817917
                   9.956                      -8.2821793
                   9.963                      -8.3809038
                    9.97                       -8.477987
                   9.977                      -8.5734507
                   9.984                      -8.6673167
                   9.991                      -8.7596067
                   9.998                      -8.8503422
                  10.005                      -8.9395447
                  10.012                      -9.0272354
                  10.019                      -9.1134351
                  10.026                      -9.1981644
                  10.033                      -9.2814438
                   10.04                      -9.3632931
                  10.047                      -9.4437321
                  10.054                        -9.52278
                  10.061                      -9.6004558
                  10.068                      -9.6767779
                  10.075                      -9.7517645
                  10.082                      -9.8254334
                  10.089                      -9.8978019
                  10.096                      -9.9688869
                  10.103                      -10.038705
                   10.11                      -10.107272
                  10.117                      -10.174605
                  10.124                      -10.240718
                  10.131                      -10.305626
                  10.138                      -10.369344
                  10.145                      -10.431886
                  10.152                      -10.493266
                  10.159                      -10.553497
                  10.166                      -10.612592
                  10.173                      -10.670564
                   10.18                      -10.727426
                  10.187                      -10.783188
                  10.194                      -10.837864
                  10.201                      -10.891463
                  10.208                      -10.943996
                  10.215                      -10.995476
                  10.222                       -11.04591
                  10.229                       -11.09531
                  10.236                      -11.143685
                  10.243                      -11.191043
                   10.25                      -11.237395
                  10.257                      -11.282748
                  10.264                       -11.32711
                  10.271                      -11.370491
                  10.278                      -11.412896
                  10.285                      -11.454334
                  10.292                      -11.494812
                  10.299                      -11.534337
                  10.306                      -11.572914
                  10.313                       -11.61055
                   10.32                      -11.647252
                  10.327                      -11.683024
                  10.334                      -11.717873
                  10.341                      -11.751803
                  10.348                      -11.784818
                  10.355                      -11.816925
                  10.362                      -11.848127
                  10.369                      -11.878427
                  10.376                      -11.907831
                  10.383                      -11.936341
                   10.39                      -11.963961
                  10.397                      -11.990694
                  10.404                      -12.016543
                  10.411                       -12.04151
                  10.418                      -12.065597
                  10.425                      -12.088808
                  10.432                      -12.111143
                  10.439                      -12.132604
                  10.446                      -12.153193
                  10.453                       -12.17291
                   10.46                      -12.191757
                  10.467                      -12.209735
                  10.474                      -12.226843
                  10.481                      -12.243082
                  10.488                      -12.258451
                  10.495                      -12.272952
                  10.502                      -12.286582
                  10.509                      -12.299342
                  10.516                       -12.31123
                  10.523                      -12.322245
                   10.53                      -12.332386
                  10.537                      -12.341651
                  10.544                      -12.350037
                  10.551                      -12.357544
                  10.558                      -12.364168
                  10.565                      -12.369907
                  10.572                      -12.374758
                  10.579                      -12.378717
                  10.586                      -12.381783
                  10.593                       -12.38395
                    10.6                      -12.385216
                  10.607                      -12.385576
                  10.614                      -12.385026
                  10.621                      -12.383561
                  10.628                      -12.381178
                  10.635                      -12.377871
                  10.642                      -12.373636
                  10.649                      -12.368466
                  10.656                      -12.362357
                  10.663                      -12.355304
                   10.67                        -12.3473
                  10.677                      -12.338341
                  10.684                       -12.32842
                  10.691                      -12.317531
                  10.698                       -12.30567
                  10.705                      -12.292831
                  10.712                      -12.279008
                  10.719                      -12.264197
                  10.726                      -12.248392
                  10.733                      -12.231591
                   10.74                      -12.213789
                  10.747                      -12.194985
                  10.754                      -12.175179
                  10.761                      -12.154371
                  10.768                      -12.132565
                  10.775                      -12.109769
                  10.782                      -12.085993
                  10.789                      -12.061254
                  10.796                      -12.035577
                  10.803                      -12.008995
                   10.81                      -11.981557
                  10.817                      -11.953331
                  10.824                      -11.924412
                  10.831                      -11.894936
                  10.838                      -11.865101
                  10.845                      -11.835198
                  10.852                      -11.805673
                  10.859                      -11.777231
                  10.866                      -11.751056
                  10.873                      -11.729274
                   10.88                      -11.716096
                  10.887                      -11.721167
                  10.894                      -11.772381
                  10.901                      -11.997186
                  10.908                      -16.351584
                  10.915                      -10.585431
                  10.922                      -10.919181
                  10.929                       -10.98343
                  10.936                       -10.98468
                  10.943                      -10.960527
                   10.95                         -10.923
                  10.957                      -10.877119
                  10.964                      -10.825337
                  10.971                      -10.768983
                  10.978                      -10.708831
                  10.985                      -10.645352
                  10.992                      -10.578842
                  10.999                       -10.50949
                  11.006                      -10.437415
                  11.013                      -10.362689
                   11.02                      -10.285349
                  11.027                      -10.205411
                  11.034                      -10.122871
                  11.041                      -10.037714
                  11.048                      -9.9499123
                  11.055                      -9.8594286
                  11.062                      -9.7662196
                  11.069                      -9.6702353
                  11.076                      -9.5714199
                  11.083                      -9.4697126
                   11.09                      -9.3650482
                  11.097                      -9.2573569
                  11.104                      -9.1465651
                  11.111                      -9.0325957
                  11.118                      -8.9153676
                  11.125                      -8.7947967
                  11.132                      -8.6707958
                  11.139                      -8.5432746
                  11.146                      -8.4121403
                  11.153                      -8.2772979
                   11.16                      -8.1386503
                  11.167                      -7.9960992
                  11.174                      -7.8495453
                  11.181                      -7.6988892
                  11.188                      -7.5440325
                  11.195                      -7.3848785
                  11.202                      -7.2213339
                  11.209                      -7.0533103
                  11.216                      -6.8807265
                  11.223                      -6.7035108
                   11.23                      -6.5216039
                  11.237                       -6.334963
                  11.244                      -6.1435663
                  11.251                       -5.947418
                  11.258                      -5.7465552
                  11.265                       -5.541056
                  11.272                      -5.3310484
                  11.279                      -5.1167218
                  11.286                      -4.8983403
                  11.293                       -4.676258
                    11.3                      -4.4509372
                  11.307                      -4.2229693
                  11.314                      -3.9930977
                  11.321                      -3.7622438
                  11.328                       -3.531535
                  11.335                      -3.3023326
                  11.342                      -3.0762602
                  11.349                      -2.8552268
                  11.356                      -2.6414447
                  11.363                      -2.4374334
                   11.37                      -2.2460074
                  11.377                      -2.0702388
                  11.384                       -1.913391
                  11.391                      -1.7788176
                  11.398                      -1.6698278
                  11.405                      -1.5895223
                  11.412                      -1.5406122
                  11.419                      -1.5252389
                  11.426                      -1.5448169
                  11.433                      -1.5999241
                   11.44                      -1.6902536
                  11.447                      -1.8146381
                  11.454                      -1.9711409
                  11.461                      -2.1571996
                  11.468                      -2.3698011
                  11.475                      -2.6056645
                  11.482                      -2.8614129
                  11.489                      -3.1337182
                  11.496                      -3.4194138
                  11.503                       -3.715572
                   11.51                      -4.0195505
                  11.517                      -4.3290122
                  11.524                       -4.641926
                  11.531                      -4.9565528
                  11.538                      -5.2714237
                  11.545                      -5.5853134
                  11.552                      -5.8972111
                  11.559                      -6.2062929
                  11.566                      -6.5118952
                  11.573                      -6.8134903
                   11.58                      -7.1106648
                  11.587                      -7.4031009
                  11.594                      -7.6905598
                  11.601                      -7.9728679
                  11.608                      -8.2499045
                  11.615                      -8.5215926
                  11.622                      -8.7878896
                  11.629                      -9.0487812
                  11.636                      -9.3042748
                  11.643                      -9.5543953
                   11.65                      -9.7991807
                  11.657                      -10.038679
                  11.664                      -10.272946
                  11.671                      -10.502042
                  11.678                      -10.726031
                  11.685                      -10.944978
                  11.692                       -11.15895
                  11.699                      -11.368014
                  11.706                      -11.572235
                  11.713                      -11.771675
                   11.72                      -11.966398
                  11.727                      -12.156461
                  11.734                      -12.341921
                  11.741                      -12.522832
                  11.748                      -12.699245
                  11.755                      -12.871206
                  11.762                       -13.03876
                  11.769                      -13.201947
                  11.776                      -13.360806
                  11.783                       -13.51537
                   11.79                      -13.665672
                  11.797                      -13.811739
                  11.804                      -13.953598
                  11.811                      -14.091271
                  11.818                      -14.224777
                  11.825                      -14.354133
                  11.832                      -14.479355
                  11.839                      -14.600454
                  11.846                      -14.717441
                  11.853                      -14.830322
                   11.86                      -14.939103
                  11.867                      -15.043789
                  11.874                       -15.14438
                  11.881                      -15.240877
                  11.888                      -15.333279
                  11.895                      -15.421582
                  11.902                      -15.505783
                  11.909                      -15.585875
                  11.916                      -15.661853
                  11.923                       -15.73371
                   11.93                      -15.801437
                  11.937                      -15.865026
                  11.944                      -15.924467
                  11.951                       -15.97975
                  11.958                      -16.030867
                  11.965                      -16.077806
                  11.972                      -16.120557
                  11.979                      -16.159111
                  11.986                      -16.193456
                  11.993                      -16.223583
                      12                      -16.249483

        Frequency / GHz                SZmin(2),Zmax(2) (5)/abs,dB
----------------------------------------------------------------------
                       5                      -33.099857
                   5.007                      -32.905372
                   5.014                      -32.709817
                   5.021                      -32.513176
                   5.028                      -32.315431
                   5.035                      -32.116565
                   5.042                      -31.916561
                   5.049                      -31.715402
                   5.056                      -31.513067
                   5.063                      -31.309539
                    5.07                      -31.104797
                   5.077                      -30.898821
                   5.084                      -30.691592
                   5.091                      -30.483087
                   5.098                      -30.273286
                   5.105                      -30.062165
                   5.112                      -29.849702
                   5.119                      -29.635873
                   5.126                      -29.420653
                   5.133                      -29.204019
                    5.14                      -28.985945
                   5.147                      -28.766403
                   5.154                      -28.545368
                   5.161                      -28.322811
                   5.168                      -28.098703
                   5.175                      -27.873016
                   5.182                      -27.645719
                   5.189                      -27.416781
                   5.196                       -27.18617
                   5.203                      -26.953852
                    5.21                      -26.719795
                   5.217                      -26.483962
                   5.224                      -26.246319
                   5.231                      -26.006827
                   5.238                      -25.765449
                   5.245                      -25.522146
                   5.252                      -25.276877
                   5.259                        -25.0296
                   5.266                      -24.780272
                   5.273                      -24.528848
                    5.28                      -24.275284
                   5.287                      -24.019532
                   5.294                      -23.761543
                   5.301                      -23.501268
                   5.308                      -23.238654
                   5.315                      -22.973649
                   5.322                      -22.706197
                   5.329                      -22.436243
                   5.336                      -22.163727
                   5.343                      -21.888589
                    5.35                      -21.610767
                   5.357                      -21.330198
                   5.364                      -21.046816
                   5.371                      -20.760553
                   5.378                      -20.471338
                   5.385                      -20.179101
                   5.392                      -19.883767
                   5.399                       -19.58526
                   5.406                      -19.283502
                   5.413                      -18.978413
                    5.42                      -18.669911
                   5.427                      -18.357913
                   5.434                      -18.042331
                   5.441                      -17.723079
                   5.448                      -17.400067
                   5.455                      -17.073205
                   5.462                      -16.742401
                   5.469                      -16.407563
                   5.476                      -16.068598
                   5.483                      -15.725413
                    5.49                      -15.377918
                   5.497                      -15.026022
                   5.504                      -14.669637
                   5.511                      -14.308679
                   5.518                      -13.943071
                   5.525                       -13.57274
                   5.532                      -13.197622
                   5.539                      -12.817666
                   5.546                      -12.432833
                   5.553                      -12.043104
                    5.56                      -11.648477
                   5.567                      -11.248981
                   5.574                      -10.844673
                   5.581                      -10.435651
                   5.588                      -10.022057
                   5.595                      -9.6040886
                   5.602                      -9.1820101
                   5.609                      -8.7561615
                   5.616                       -8.326974
                   5.623                      -7.8949841
                    5.63                      -7.4608504
                   5.637                       -7.025371
                   5.644                      -6.5895017
                   5.651                      -6.1543742
                   5.658                      -5.7213124
                   5.665                      -5.2918462
                   5.672                      -4.8677194
                   5.679                      -4.4508897
                   5.686                      -4.0435174
                   5.693                       -3.647939
                     5.7                      -3.2666234
                   5.707                      -2.9021077
                   5.714                      -2.5569137
                   5.721                      -2.2334457
                   5.728                       -1.933877
                   5.735                      -1.6600327
                   5.742                      -1.4132814
                   5.749                      -1.1944467
                   5.756                      -1.0037521
                   5.763                     -0.84080397
                    5.77                     -0.70461745
                   5.777                     -0.59368036
                   5.784                     -0.50604699
                   5.791                     -0.43945035
                   5.798                     -0.39142015
                   5.805                      -0.3593957
                   5.812                     -0.34082536
                   5.819                     -0.33324753
                   5.826                     -0.33435158
                   5.833                     -0.34201926
                    5.84                     -0.35434903
                   5.847                      -0.3696665
                   5.854                      -0.3865243
                   5.861                      -0.4036946
                   5.868                     -0.42015693
                   5.875                     -0.43508354
                   5.882                     -0.44782374
                   5.889                     -0.45788864
                   5.896                     -0.46493677
                   5.903                      -0.4687612
                    5.91                     -0.46927839
                   5.917                     -0.46651865
                   5.924                     -0.46061839
                   5.931                     -0.45181376
                   5.938                     -0.44043567
                   5.945                     -0.42690568
                   5.952                     -0.41173274
                   5.959                      -0.3955101
                   5.966                     -0.37891221
                   5.973                     -0.36269121
                    5.98                     -0.34767232
                   5.987                     -0.33474797
                   5.994                     -0.32487005
                   6.001                     -0.31903987
                   6.008                     -0.31829559
                   6.015                     -0.32369689
                   6.022                     -0.33630682
                   6.029                     -0.35717105
                   6.036                       -0.387295
                   6.043                     -0.42761953
                    6.05                      -0.4789963
                   6.057                     -0.54216388
                   6.064                     -0.61772603
                   6.071                     -0.70613356
                   6.078                     -0.80767079
                   6.085                     -0.92244782
                   6.092                       -1.050399
                   6.099                      -1.1912875
                   6.106                      -1.3447165
                   6.113                      -1.5101446
                    6.12                      -1.6869062
                   6.127                      -1.8742339
                   6.134                      -2.0712825
                   6.141                      -2.2771534
                   6.148                      -2.4909172
                   6.155                      -2.7116347
                   6.162                      -2.9383754
                   6.169                      -3.1702329
                   6.176                      -3.4063372
                   6.183                      -3.6458641
                    6.19                      -3.8880421
                   6.197                       -4.132156
                   6.204                      -4.3775496
                   6.211                      -4.6236258
                   6.218                      -4.8698459
                   6.225                      -5.1157271
                   6.232                      -5.3608404
                   6.239                      -5.6048068
                   6.246                      -5.8472941
                   6.253                      -6.0880131
                    6.26                      -6.3267139
                   6.267                      -6.5631824
                   6.274                      -6.7972367
                   6.281                      -7.0287238
                   6.288                      -7.2575167
                   6.295                      -7.4835112
                   6.302                      -7.7066237
                   6.309                      -7.9267887
                   6.316                      -8.1439563
                   6.323                      -8.3580908
                    6.33                      -8.5691684
                   6.337                      -8.7771763
                   6.344                      -8.9821106
                   6.351                      -9.1839754
                   6.358                      -9.3827817
                   6.365                      -9.5785464
                   6.372                      -9.7712916
                   6.379                      -9.9610433
                   6.386                      -10.147831
                   6.393                      -10.331689
                     6.4                       -10.51265
                   6.407                      -10.690754
                   6.414                      -10.866038
                   6.421                      -11.038543
                   6.428                      -11.208311
                   6.435                      -11.375382
                   6.442                      -11.539801
                   6.449                      -11.701609
                   6.456                      -11.860849
                   6.463                      -12.017564
                    6.47                      -12.171798
                   6.477                      -12.323592
                   6.484                       -12.47299
                   6.491                      -12.620031
                   6.498                      -12.764759
                   6.505                      -12.907213
                   6.512                      -13.047433
                   6.519                      -13.185461
                   6.526                      -13.321333
                   6.533                      -13.455089
                    6.54                      -13.586765
                   6.547                        -13.7164
                   6.554                      -13.844028
                   6.561                      -13.969686
                   6.568                      -14.093408
                   6.575                      -14.215227
                   6.582                      -14.335178
                   6.589                      -14.453293
                   6.596                      -14.569604
                   6.603                      -14.684141
                    6.61                      -14.796935
                   6.617                      -14.908017
                   6.624                      -15.017414
                   6.631                      -15.125156
                   6.638                      -15.231271
                   6.645                      -15.335785
                   6.652                      -15.438725
                   6.659                      -15.540116
                   6.666                      -15.639986
                   6.673                      -15.738357
                    6.68                      -15.835255
                   6.687                      -15.930702
                   6.694                      -16.024723
                   6.701                      -16.117339
                   6.708                      -16.208572
                   6.715                      -16.298445
                   6.722                      -16.386978
                   6.729                      -16.474192
                   6.736                      -16.560106
                   6.743                      -16.644741
                    6.75                      -16.728116
                   6.757                      -16.810249
                   6.764                      -16.891158
                   6.771                      -16.970863
                   6.778                      -17.049379
                   6.785                      -17.126725
                   6.792                      -17.202917
                   6.799                      -17.277971
                   6.806                      -17.351904
                   6.813                      -17.424731
                    6.82                      -17.496467
                   6.827                      -17.567128
                   6.834                      -17.636727
                   6.841                       -17.70528
                   6.848                        -17.7728
                   6.855                      -17.839302
                   6.862                      -17.904798
                   6.869                      -17.969301
                   6.876                      -18.032825
                   6.883                      -18.095382
                    6.89                      -18.156984
                   6.897                      -18.217644
                   6.904                      -18.277373
                   6.911                      -18.336183
                   6.918                      -18.394085
                   6.925                       -18.45109
                   6.932                      -18.507209
                   6.939                      -18.562452
                   6.946                      -18.616831
                   6.953                      -18.670355
                    6.96                      -18.723035
                   6.967                      -18.774879
                   6.974                      -18.825898
                   6.981                      -18.876101
                   6.988                      -18.925497
                   6.995                      -18.974096
                   7.002                      -19.021905
                   7.009                      -19.068935
                   7.016                      -19.115192
                   7.023                      -19.160686
                    7.03                      -19.205425
                   7.037                      -19.249417
                   7.044                      -19.292669
                   7.051                      -19.335189
                   7.058                      -19.376985
                   7.065                      -19.418065
                   7.072                      -19.458435
                   7.079                      -19.498102
                   7.086                      -19.537074
                   7.093                      -19.575358
                     7.1                      -19.612959
                   7.107                      -19.649886
                   7.114                      -19.686143
                   7.121                      -19.721738
                   7.128                      -19.756677
                   7.135                      -19.790966
                   7.142                       -19.82461
                   7.149                      -19.857616
                   7.156                      -19.889989
                   7.163                      -19.921736
                    7.17                      -19.952861
                   7.177                      -19.983371
                   7.184                      -20.013269
                   7.191                      -20.042563
                   7.198                      -20.071256
                   7.205                      -20.099354
                   7.212                      -20.126862
                   7.219                      -20.153785
                   7.226                      -20.180127
                   7.233                      -20.205893
                    7.24                      -20.231088
                   7.247                      -20.255717
                   7.254                      -20.279783
                   7.261                      -20.303291
                   7.268                      -20.326245
                   7.275                       -20.34865
                   7.282                      -20.370509
                   7.289                      -20.391828
                   7.296                      -20.412608
                   7.303                      -20.432855
                    7.31                      -20.452573
                   7.317                      -20.471764
                   7.324                      -20.490434
                   7.331                      -20.508584
                   7.338                       -20.52622
                   7.345                      -20.543344
                   7.352                      -20.559959
                   7.359                       -20.57607
                   7.366                      -20.591678
                   7.373                      -20.606789
                    7.38                      -20.621404
                   7.387                      -20.635527
                   7.394                      -20.649161
                   7.401                      -20.662308
                   7.408                      -20.674973
                   7.415                      -20.687157
                   7.422                      -20.698863
                   7.429                      -20.710094
                   7.436                      -20.720854
                   7.443                      -20.731144
                    7.45                      -20.740966
                   7.457                      -20.750325
                   7.464                      -20.759222
                   7.471                      -20.767659
                   7.478                      -20.775639
                   7.485                      -20.783164
                   7.492                      -20.790237
                   7.499                       -20.79686
                     7.5                      -20.797769
                   7.506                      -20.803035
                   7.513                      -20.808764
                    7.52                      -20.814049
                   7.527                      -20.818892
                   7.534                      -20.823296
                   7.541                      -20.827262
                   7.548                      -20.830793
                   7.555                      -20.833889
                   7.562                      -20.836554
                   7.569                      -20.838788
                   7.576                      -20.840593
                   7.583                      -20.841972
                    7.59                      -20.842926
                   7.597                      -20.843456
                   7.604                      -20.843565
                   7.611                      -20.843253
                   7.618                      -20.842522
                   7.625                      -20.841374
                   7.632                       -20.83981
                   7.639                      -20.837831
                   7.646                      -20.835439
                   7.653                      -20.832636
                    7.66                      -20.829422
                   7.667                      -20.825798
                   7.674                      -20.821767
                   7.681                      -20.817328
                   7.688                      -20.812484
                   7.695                      -20.807235
                   7.702                      -20.801582
                   7.709                      -20.795527
                   7.716                       -20.78907
                   7.723                      -20.782213
                    7.73                      -20.774955
                   7.737                      -20.767299
                   7.744                      -20.759245
                   7.751                      -20.750794
                   7.758                      -20.741946
                   7.765                      -20.732703
                   7.772                      -20.723065
                   7.779                      -20.713033
                   7.786                      -20.702607
                   7.793                      -20.691788
                     7.8                      -20.680577
                   7.807                      -20.668974
                   7.814                       -20.65698
                   7.821                      -20.644594
                   7.828                      -20.631819
                   7.835                      -20.618654
                   7.842                      -20.605099
                   7.849                      -20.591154
                   7.856                      -20.576821
                   7.863                        -20.5621
                    7.87                       -20.54699
                   7.877                      -20.531492
                   7.884                      -20.515605
                   7.891                      -20.499332
                   7.898                       -20.48267
                   7.905                      -20.465621
                   7.912                      -20.448184
                   7.919                       -20.43036
                   7.926                      -20.412149
                   7.933                       -20.39355
                    7.94                      -20.374563
                   7.947                      -20.355189
                   7.954                      -20.335426
                   7.961                      -20.315276
                   7.968                      -20.294737
                   7.975                       -20.27381
                   7.982                      -20.252494
                   7.989                      -20.230789
                   7.996                      -20.208695
                   8.003                      -20.186211
                    8.01                      -20.163336
                   8.017                      -20.140071
                   8.024                      -20.116415
                   8.031                      -20.092367
                   8.038                      -20.067927
                   8.045                      -20.043094
                   8.052                      -20.017867
                   8.059                      -19.992246
                   8.066                      -19.966231
                   8.073                       -19.93982
                    8.08                      -19.913013
                   8.087                      -19.885808
                   8.094                      -19.858206
                   8.101                      -19.830204
                   8.108                      -19.801803
                   8.115                      -19.773001
                   8.122                      -19.743798
                   8.129                      -19.714191
                   8.136                      -19.684181
                   8.143                      -19.653766
                    8.15                      -19.622944
                   8.157                      -19.591715
                   8.164                      -19.560078
                   8.171                       -19.52803
                   8.178                      -19.495572
                   8.185                      -19.462701
                   8.192                      -19.429415
                   8.199                      -19.395715
                   8.206                      -19.361597
                   8.213                      -19.327061
                    8.22                      -19.292104
                   8.227                      -19.256726
                   8.234                      -19.220925
                   8.241                      -19.184698
                   8.248                      -19.148044
                   8.255                      -19.110962
                   8.262                      -19.073448
                   8.269                      -19.035503
                   8.276                      -18.997122
                   8.283                      -18.958305
                    8.29                      -18.919049
                   8.297                      -18.879353
                   8.304                      -18.839213
                   8.311                      -18.798628
                   8.318                      -18.757595
                   8.325                      -18.716113
                   8.332                      -18.674178
                   8.339                      -18.631788
                   8.346                       -18.58894
                   8.353                      -18.545633
                    8.36                      -18.501863
                   8.367                      -18.457627
                   8.374                      -18.412923
                   8.381                      -18.367749
                   8.388                        -18.3221
                   8.395                      -18.275974
                   8.402                      -18.229368
                   8.409                       -18.18228
                   8.416                      -18.134704
                   8.423                      -18.086639
                    8.43                      -18.038081
                   8.437                      -17.989027
                   8.444                      -17.939473
                   8.451                      -17.889415
                   8.458                      -17.838851
                   8.465                      -17.787775
                   8.472                      -17.736185
                   8.479                      -17.684076
                   8.486                      -17.631444
                   8.493                      -17.578286
                     8.5                      -17.524597
                   8.507                      -17.470373
                   8.514                       -17.41561
                   8.521                      -17.360302
                   8.528                      -17.304446
                   8.535                      -17.248037
                   8.542                      -17.191071
                   8.549                      -17.133541
                   8.556                      -17.075444
                   8.563                      -17.016774
                    8.57                      -16.957526
                   8.577                      -16.897695
                   8.584                      -16.837275
                   8.591                      -16.776261
                   8.598                      -16.714647
                   8.605                      -16.652427
                   8.612                      -16.589596
                   8.619                      -16.526147
                   8.626                      -16.462075
                   8.633                      -16.397372
                    8.64                      -16.332033
                   8.647                      -16.266051
                   8.654                      -16.199419
                   8.661                      -16.132131
                   8.668                      -16.064178
                   8.675                      -15.995555
                   8.682                      -15.926253
                   8.689                      -15.856266
                   8.696                      -15.785585
                   8.703                      -15.714202
                    8.71                       -15.64211
                   8.717                      -15.569301
                   8.724                      -15.495766
                   8.731                      -15.421495
                   8.738                      -15.346482
                   8.745                      -15.270716
                   8.752                      -15.194188
                   8.759                       -15.11689
                   8.766                      -15.038811
                   8.773                      -14.959942
                    8.78                      -14.880272
                   8.787                      -14.799791
                   8.794                      -14.718489
                   8.801                      -14.636356
                   8.808                      -14.553379
                   8.815                      -14.469548
                   8.822                      -14.384851
                   8.829                      -14.299277
                   8.836                      -14.212814
                   8.843                      -14.125448
                    8.85                      -14.037169
                   8.857                      -13.947962
                   8.864                      -13.857814
                   8.871                      -13.766713
                   8.878                      -13.674645
                   8.885                      -13.581594
                   8.892                      -13.487548
                   8.899                      -13.392491
                   8.906                      -13.296408
                   8.913                      -13.199285
                    8.92                      -13.101104
                   8.927                      -13.001851
                   8.934                      -12.901508
                   8.941                       -12.80006
                   8.948                      -12.697489
                   8.955                      -12.593777
                   8.962                      -12.488907
                   8.969                      -12.382861
                   8.976                       -12.27562
                   8.983                      -12.167165
                    8.99                      -12.057477
                   8.997                      -11.946537
                   9.004                      -11.834325
                   9.011                      -11.720819
                   9.018                      -11.606001
                   9.025                      -11.489848
                   9.032                       -11.37234
                   9.039                      -11.253455
                   9.046                      -11.133171
                   9.053                      -11.011466
                    9.06                      -10.888319
                   9.067                      -10.763705
                   9.074                      -10.637604
                   9.081                      -10.509992
                   9.088                      -10.380845
                   9.095                      -10.250143
                   9.102                      -10.117861
                   9.109                      -9.9839781
                   9.116                      -9.8484709
                   9.123                      -9.7113176
                    9.13                      -9.5724969
                   9.137                      -9.4319878
                   9.144                      -9.2897702
                   9.151                      -9.1458246
                   9.158                      -9.0001331
                   9.165                      -8.8526786
                   9.172                       -8.703446
                   9.179                      -8.5524217
                   9.186                      -8.3995945
                   9.193                      -8.2449555
                     9.2                      -8.0884987
                   9.207                      -7.9302217
                   9.214                      -7.7701257
                   9.221                      -7.6082163
                   9.228                      -7.4445042
                   9.235                      -7.2790058
                   9.242                      -7.1117438
                   9.249                      -6.9427485
                   9.256                      -6.7720585
                   9.263                      -6.5997216
                    9.27                      -6.4257962
                   9.277                      -6.2503528
                   9.284                      -6.0734749
                   9.291                      -5.8952609
                   9.298                      -5.7158259
                   9.305                      -5.5353034
                   9.312                      -5.3538469
                   9.319                       -5.171633
                   9.326                      -4.9888625
                   9.333                      -4.8057637
                    9.34                      -4.6225942
                   9.347                      -4.4396437
                   9.354                      -4.2572361
                   9.361                      -4.0757323
                   9.368                      -3.8955322
                   9.375                      -3.7170762
                   9.382                      -3.5408473
                   9.389                      -3.3673717
                   9.396                      -3.1972185
                   9.403                      -3.0309998
                    9.41                       -2.869368
                   9.417                      -2.7130125
                   9.424                      -2.5626554
                   9.431                      -2.4190442
                   9.438                      -2.2829438
                   9.445                      -2.1551263
                   9.452                      -2.0363586
                   9.459                      -1.9273891
                   9.466                      -1.8289324
                   9.473                      -1.7416542
                    9.48                      -1.6661547
                   9.487                      -1.6029537
                   9.494                      -1.5524761
                   9.501                      -1.5150401
                   9.508                      -1.4908474
                   9.515                      -1.4799774
                   9.522                      -1.4823844
                   9.529                      -1.4978994
                   9.536                      -1.5262351
                   9.543                      -1.5669942
                    9.55                      -1.6196811
                   9.557                      -1.6837154
                   9.564                      -1.7584473
                   9.571                      -1.8431732
                   9.578                      -1.9371516
                   9.585                      -2.0396184
                   9.592                      -2.1498008
                   9.599                      -2.2669298
                   9.606                      -2.3902511
                   9.613                      -2.5190339
                    9.62                      -2.6525782
                   9.627                      -2.7902197
                   9.634                      -2.9313341
                   9.641                      -3.0753391
                   9.648                      -3.2216956
                   9.655                      -3.3699076
                   9.662                      -3.5195219
                   9.669                      -3.6701266
                   9.676                      -3.8213492
                   9.683                      -3.9728546
                    9.69                      -4.1243428
                   9.697                      -4.2755465
                   9.704                      -4.4262285
                   9.711                      -4.5761795
                   9.718                      -4.7252154
                   9.725                      -4.8731754
                   9.732                      -5.0199195
                   9.739                      -5.1653268
                   9.746                      -5.3092933
                   9.753                      -5.4517302
                    9.76                      -5.5925627
                   9.767                      -5.7317281
                   9.774                      -5.8691744
                   9.781                      -6.0048597
                   9.788                      -6.1387502
                   9.795                      -6.2708201
                   9.802                      -6.4010502
                   9.809                      -6.5294271
                   9.816                      -6.6559426
                   9.823                      -6.7805932
                    9.83                      -6.9033792
                   9.837                      -7.0243045
                   9.844                      -7.1433759
                   9.851                      -7.2606027
                   9.858                      -7.3759968
                   9.865                      -7.4895715
                   9.872                      -7.6013422
                   9.879                      -7.7113252
                   9.886                      -7.8195384
                   9.893                      -7.9260003
                     9.9                      -8.0307304
                   9.907                      -8.1337486
                   9.914                      -8.2350754
                   9.921                      -8.3347317
                   9.928                      -8.4327385
                   9.935                      -8.5291171
                   9.942                      -8.6238888
                   9.949                      -8.7170749
                   9.956                      -8.8086966
                   9.963                      -8.8987752
                    9.97                      -8.9873315
                   9.977                      -9.0743864
                   9.984                      -9.1599605
                   9.991                      -9.2440739
                   9.998                      -9.3267467
                  10.005                      -9.4079986
                  10.012                      -9.4878489
                  10.019                      -9.5663166
                  10.026                      -9.6434204
                  10.033                      -9.7191785
                   10.04                      -9.7936088
                  10.047                      -9.8667289
                  10.054                      -9.9385559
                  10.061                      -10.009107
                  10.068                      -10.078397
                  10.075                      -10.146444
                  10.082                      -10.213262
                  10.089                      -10.278867
                  10.096                      -10.343274
                  10.103                      -10.406496
                   10.11                      -10.468549
                  10.117                      -10.529445
                  10.124                      -10.589199
                  10.131                      -10.647822
                  10.138                      -10.705328
                  10.145                      -10.761728
                  10.152                      -10.817035
                  10.159                       -10.87126
                  10.166                      -10.924414
                  10.173                      -10.976508
                   10.18                      -11.027553
                  10.187                      -11.077558
                  10.194                      -11.126534
                  10.201                       -11.17449
                  10.208                      -11.221434
                  10.215                      -11.267377
                  10.222                      -11.312326
                  10.229                       -11.35629
                  10.236                      -11.399276
                  10.243                      -11.441293
                   10.25                      -11.482348
                  10.257                      -11.522447
                  10.264                      -11.561598
                  10.271                      -11.599807
                  10.278                       -11.63708
                  10.285                      -11.673424
                  10.292                      -11.708844
                  10.299                      -11.743345
                  10.306                      -11.776933
                  10.313                      -11.809612
                   10.32                      -11.841387
                  10.327                      -11.872263
                  10.334                      -11.902244
                  10.341                      -11.931333
                  10.348                      -11.959535
                  10.355                      -11.986852
                  10.362                      -12.013288
                  10.369                      -12.038846
                  10.376                      -12.063528
                  10.383                      -12.087337
                   10.39                      -12.110275
                  10.397                      -12.132344
                  10.404                      -12.153546
                  10.411                      -12.173882
                  10.418                      -12.193354
                  10.425                      -12.211962
                  10.432                      -12.229708
                  10.439                      -12.246591
                  10.446                      -12.262613
                  10.453                      -12.277773
                   10.46                      -12.292071
                  10.467                      -12.305507
                  10.474                       -12.31808
                  10.481                       -12.32979
                  10.488                      -12.340635
                  10.495                      -12.350614
                  10.502                      -12.359726
                  10.509                      -12.367968
                  10.516                       -12.37534
                  10.523                      -12.381838
                   10.53                       -12.38746
                  10.537                      -12.392204
                  10.544                      -12.396066
                  10.551                      -12.399044
                  10.558                      -12.401134
                  10.565                      -12.402333
                  10.572                      -12.402637
                  10.579                      -12.402042
                  10.586                      -12.400543
                  10.593                      -12.398137
                    10.6                      -12.394819
                  10.607                      -12.390583
                  10.614                      -12.385425
                  10.621                      -12.379341
                  10.628                      -12.372323
                  10.635                      -12.364369
                  10.642                       -12.35547
                  10.649                      -12.345623
                  10.656                      -12.334822
                  10.663                      -12.323061
                   10.67                      -12.310334
                  10.677                      -12.296636
                  10.684                      -12.281963
                  10.691                      -12.266309
                  10.698                      -12.249669
                  10.705                      -12.232042
                  10.712                      -12.213423
                  10.719                       -12.19381
                  10.726                      -12.173205
                  10.733                      -12.151608
                   10.74                      -12.129024
                  10.747                      -12.105459
                  10.754                      -12.080927
                  10.761                      -12.055444
                  10.768                      -12.029035
                  10.775                      -12.001735
                  10.782                      -11.973593
                  10.789                      -11.944677
                  10.796                      -11.915083
                  10.803                      -11.884944
                   10.81                      -11.854455
                  10.817                      -11.823897
                  10.824                      -11.793699
                  10.831                      -11.764526
                  10.838                      -11.737476
                  10.845                      -11.714468
                  10.852                      -11.699176
                  10.859                      -11.699582
                  10.866                      -11.736828
                  10.873                      -11.891006
                   10.88                      -12.966961
                  10.887                      -10.063754
                  10.894                       -10.78724
                  10.901                      -10.906813
                  10.908                      -10.926626
                  10.915                      -10.910934
                  10.922                       -10.87788
                  10.929                      -10.834542
                  10.936                      -10.784239
                  10.943                      -10.728722
                   10.95                      -10.668991
                  10.957                      -10.605648
                  10.964                      -10.539073
                  10.971                      -10.469505
                  10.978                        -10.3971
                  10.985                      -10.321954
                  10.992                      -10.244122
                  10.999                      -10.163633
                  11.006                      -10.080493
                  11.013                      -9.9946922
                   11.02                      -9.9062097
                  11.027                      -9.8150133
                  11.034                      -9.7210627
                  11.041                      -9.6243107
                  11.048                       -9.524704
                  11.055                       -9.422184
                  11.062                      -9.3166875
                  11.069                      -9.2081465
                  11.076                      -9.0964895
                  11.083                      -8.9816413
                   11.09                      -8.8635231
                  11.097                      -8.7420535
                  11.104                       -8.617148
                  11.111                        -8.48872
                  11.118                      -8.3566809
                  11.125                      -8.2209406
                  11.132                       -8.081408
                  11.139                      -7.9379919
                  11.146                      -7.7906018
                  11.153                      -7.6391486
                   11.16                      -7.4835462
                  11.167                      -7.3237128
                  11.174                       -7.159573
                  11.181                      -6.9910598
                  11.188                      -6.8181172
                  11.195                      -6.6407038
                  11.202                      -6.4587967
                  11.209                      -6.2723961
                  11.216                       -6.081531
                  11.223                      -5.8862665
                   11.23                      -5.6867115
                  11.237                      -5.4830286
                  11.244                      -5.2754458
                  11.251                      -5.0642697
                  11.258                      -4.8499012
                  11.265                      -4.6328537
                  11.272                      -4.4137734
                  11.279                      -4.1934619
                  11.286                      -3.9729014
                  11.293                      -3.7532798
                    11.3                      -3.5360175
                  11.307                      -3.3227907
                  11.314                      -3.1155507
                  11.321                       -2.916535
                  11.328                      -2.7282646
                  11.335                      -2.5535231
                  11.342                       -2.395312
                  11.349                      -2.2567766
                  11.356                       -2.141102
                  11.363                      -2.0513784
                   11.37                      -1.9904434
                  11.377                       -1.960715
                  11.384                      -1.9640308
                  11.391                      -2.0015156
                  11.398                      -2.0734955
                  11.405                      -2.1794723
                  11.412                      -2.3181617
                  11.419                      -2.4875897
                  11.426                      -2.6852323
                  11.433                       -2.908179
                   11.44                      -3.1532994
                  11.447                      -3.4173972
                  11.454                      -3.6973385
                  11.461                      -3.9901506
                  11.468                      -4.2930898
                  11.475                      -4.6036803
                  11.482                      -4.9197321
                  11.489                      -5.2393393
                  11.496                      -5.5608681
                  11.503                      -5.8829359
                   11.51                      -6.2043871
                  11.517                      -6.5242666
                  11.524                      -6.8417947
                  11.531                       -7.156342
                  11.538                      -7.4674076
                  11.545                       -7.774599
                  11.552                      -8.0776145
                  11.559                       -8.376228
                  11.566                      -8.6702761
                  11.573                      -8.9596465
                   11.58                      -9.2442691
                  11.587                      -9.5241079
                  11.594                       -9.799154
                  11.601                      -10.069421
                  11.608                      -10.334939
                  11.615                      -10.595752
                  11.622                      -10.851914
                  11.629                      -11.103488
                  11.636                      -11.350541
                  11.643                      -11.593143
                   11.65                       -11.83137
                  11.657                      -12.065295
                  11.664                      -12.294993
                  11.671                       -12.52054
                  11.678                      -12.742007
                  11.685                      -12.959468
                  11.692                       -13.17299
                  11.699                      -13.382642
                  11.706                      -13.588489
                  11.713                      -13.790591
                   11.72                      -13.989007
                  11.727                      -14.183794
                  11.734                      -14.375004
                  11.741                      -14.562687
                  11.748                       -14.74689
                  11.755                      -14.927655
                  11.762                      -15.105023
                  11.769                      -15.279032
                  11.776                      -15.449715
                  11.783                      -15.617103
                   11.79                      -15.781226
                  11.797                      -15.942108
                  11.804                      -16.099772
                  11.811                      -16.254237
                  11.818                      -16.405521
                  11.825                      -16.553638
                  11.832                      -16.698599
                  11.839                      -16.840415
                  11.846                      -16.979091
                  11.853                      -17.114631
                   11.86                      -17.247039
                  11.867                      -17.376314
                  11.874                      -17.502452
                  11.881                       -17.62545
                  11.888                        -17.7453
                  11.895                      -17.861994
                  11.902                      -17.975521
                  11.909                      -18.085868
                  11.916                      -18.193022
                  11.923                      -18.296965
                   11.93                      -18.397679
                  11.937                      -18.495146
                  11.944                      -18.589344
                  11.951                      -18.680251
                  11.958                      -18.767843
                  11.965                      -18.852094
                  11.972                      -18.932979
                  11.979                      -19.010469
                  11.986                      -19.084537
                  11.993                      -19.155152
                      12                      -19.222285

        Frequency / GHz                SZmin(2),Zmax(2) (6)/abs,dB
----------------------------------------------------------------------
                       5                      -32.512978
                   5.007                      -32.315975
                   5.014                      -32.117888
                   5.021                      -31.918698
                   5.028                      -31.718389
                   5.035                       -31.51694
                   5.042                      -31.314334
                   5.049                      -31.110551
                   5.056                      -30.905571
                   5.063                      -30.699373
                    5.07                      -30.491936
                   5.077                      -30.283239
                   5.084                       -30.07326
                   5.091                      -29.861975
                   5.098                      -29.649362
                   5.105                      -29.435396
                   5.112                      -29.220054
                   5.119                       -29.00331
                   5.126                      -28.785138
                   5.133                      -28.565511
                    5.14                      -28.344403
                   5.147                      -28.121784
                   5.154                      -27.897628
                   5.161                      -27.671903
                   5.168                      -27.444579
                   5.175                      -27.215626
                   5.182                       -26.98501
                   5.189                        -26.7527
                   5.196                       -26.51866
                   5.203                      -26.282857
                    5.21                      -26.045253
                   5.217                      -25.805812
                   5.224                      -25.564496
                   5.231                      -25.321265
                   5.238                       -25.07608
                   5.245                      -24.828899
                   5.252                      -24.579678
                   5.259                      -24.328374
                   5.266                      -24.074941
                   5.273                      -23.819333
                    5.28                      -23.561502
                   5.287                      -23.301397
                   5.294                      -23.038969
                   5.301                      -22.774163
                   5.308                      -22.506927
                   5.315                      -22.237204
                   5.322                      -21.964937
                   5.329                      -21.690066
                   5.336                      -21.412531
                   5.343                       -21.13227
                    5.35                      -20.849217
                   5.357                      -20.563306
                   5.364                       -20.27447
                   5.371                      -19.982638
                   5.378                      -19.687739
                   5.385                      -19.389698
                   5.392                      -19.088441
                   5.399                      -18.783889
                   5.406                      -18.475964
                   5.413                      -18.164586
                    5.42                      -17.849671
                   5.427                      -17.531138
                   5.434                        -17.2089
                   5.441                      -16.882872
                   5.448                       -16.55297
                   5.455                      -16.219105
                   5.462                      -15.881192
                   5.469                      -15.539146
                   5.476                      -15.192885
                   5.483                      -14.842325
                    5.49                      -14.487391
                   5.497                      -14.128009
                   5.504                      -13.764114
                   5.511                      -13.395645
                   5.518                      -13.022556
                   5.525                       -12.64481
                   5.532                      -12.262387
                   5.539                      -11.875286
                   5.546                       -11.48353
                   5.553                      -11.087168
                    5.56                      -10.686284
                   5.567                      -10.281005
                   5.574                      -9.8715008
                   5.581                      -9.4580026
                   5.588                      -9.0408069
                   5.595                      -8.6202888
                   5.602                      -8.1969149
                   5.609                      -7.7712568
                   5.616                      -7.3440069
                   5.623                      -6.9159934
                    5.63                       -6.488197
                   5.637                      -6.0617657
                   5.644                      -5.6380281
                   5.651                      -5.2185025
                   5.658                      -4.8049011
                   5.665                      -4.3991248
                   5.672                      -4.0032473
                   5.679                      -3.6194853
                   5.686                      -3.2501528
                   5.693                      -2.8975974
                     5.7                       -2.564121
                   5.707                      -2.2518858
                   5.714                      -1.9628127
                   5.721                        -1.69848
                   5.728                      -1.4600325
                   5.735                      -1.2481103
                   5.742                      -1.0628074
                   5.749                     -0.90366508
                   5.756                     -0.76970033
                   5.763                     -0.65946646
                    5.77                     -0.57113804
                   5.777                     -0.50261022
                   5.784                     -0.45160225
                   5.791                     -0.41575606
                   5.798                      -0.3927233
                   5.805                     -0.38023651
                   5.812                     -0.37616329
                   5.819                     -0.37854368
                   5.826                     -0.38561284
                   5.833                     -0.39581164
                    5.84                     -0.40778784
                   5.847                      -0.4203907
                   5.854                     -0.43266121
                   5.861                      -0.4438198
                   5.868                     -0.45325313
                   5.875                     -0.46050077
                   5.882                     -0.46524261
                   5.889                     -0.46728747
                   5.896                     -0.46656295
                   5.903                     -0.46310679
                    5.91                     -0.45705955
                   5.917                     -0.44865855
                   5.924                     -0.43823283
                   5.931                     -0.42619893
                   5.938                     -0.41305705
                   5.945                     -0.39938751
                   5.952                      -0.3858469
                   5.959                     -0.37316366
                   5.966                     -0.36213269
                   5.973                     -0.35360857
                    5.98                       -0.348497
                   5.987                     -0.34774421
                   5.994                     -0.35232405
                   6.001                     -0.36322271
                   6.008                      -0.3814211
                   6.015                     -0.40787517
                   6.022                     -0.44349476
                   6.029                     -0.48912157
                   6.036                     -0.54550731
                   6.043                     -0.61329301
                    6.05                     -0.69299075
                   6.057                     -0.78496886
                   6.064                     -0.88944155
                   6.071                      -1.0064637
                   6.078                      -1.1359309
                   6.085                      -1.2775858
                   6.092                       -1.431028
                   6.099                      -1.5957298
                   6.106                      -1.7710541
                   6.113                      -1.9562751
                    6.12                      -2.1505993
                   6.127                      -2.3531873
                   6.134                      -2.5631738
                   6.141                      -2.7796858
                   6.148                       -3.001859
                   6.155                      -3.2288514
                   6.162                      -3.4598543
                   6.169                      -3.6941001
                   6.176                      -3.9308691
                   6.183                      -4.1694928
                    6.19                       -4.409356
                   6.197                      -4.6498973
                   6.204                      -4.8906084
                   6.211                      -5.1310323
                   6.218                      -5.3707614
                   6.225                      -5.6094342
                   6.232                      -5.8467322
                   6.239                      -6.0823772
                   6.246                      -6.3161273
                   6.253                      -6.5477744
                    6.26                      -6.7771403
                   6.267                      -7.0040743
                   6.274                      -7.2284503
                   6.281                      -7.4501639
                   6.288                      -7.6691302
                   6.295                      -7.8852819
                   6.302                      -8.0985665
                   6.309                      -8.3089454
                   6.316                      -8.5163917
                   6.323                      -8.7208887
                    6.33                       -8.922429
                   6.337                      -9.1210128
                   6.344                      -9.3166474
                   6.351                      -9.5093458
                   6.358                      -9.6991259
                   6.365                      -9.8860103
                   6.372                      -10.070025
                   6.379                      -10.251199
                   6.386                      -10.429564
                   6.393                      -10.605154
                     6.4                      -10.778005
                   6.407                      -10.948153
                   6.414                      -11.115637
                   6.421                      -11.280496
                   6.428                      -11.442769
                   6.435                      -11.602497
                   6.442                      -11.759719
                   6.449                      -11.914477
                   6.456                       -12.06681
                   6.463                      -12.216759
                    6.47                      -12.364363
                   6.477                      -12.509663
                   6.484                      -12.652698
                   6.491                      -12.793506
                   6.498                      -12.932126
                   6.505                      -13.068595
                   6.512                      -13.202952
                   6.519                      -13.335232
                   6.526                      -13.465472
                   6.533                      -13.593707
                    6.54                      -13.719972
                   6.547                        -13.8443
                   6.554                      -13.966726
                   6.561                      -14.087283
                   6.568                      -14.206001
                   6.575                      -14.322913
                   6.582                       -14.43805
                   6.589                      -14.551442
                   6.596                      -14.663117
                   6.603                      -14.773106
                    6.61                      -14.881436
                   6.617                      -14.988136
                   6.624                      -15.093231
                   6.631                      -15.196749
                   6.638                      -15.298714
                   6.645                      -15.399154
                   6.652                      -15.498091
                   6.659                      -15.595551
                   6.666                      -15.691557
                   6.673                      -15.786132
                    6.68                      -15.879298
                   6.687                      -15.971078
                   6.694                      -16.061493
                   6.701                      -16.150564
                   6.708                      -16.238312
                   6.715                      -16.324757
                   6.722                      -16.409918
                   6.729                      -16.493815
                   6.736                      -16.576467
                   6.743                      -16.657891
                    6.75                      -16.738106
                   6.757                       -16.81713
                   6.764                       -16.89498
                   6.771                      -16.971672
                   6.778                      -17.047222
                   6.785                      -17.121648
                   6.792                      -17.194965
                   6.799                      -17.267187
                   6.806                      -17.338331
                   6.813                       -17.40841
                    6.82                       -17.47744
                   6.827                      -17.545434
                   6.834                      -17.612406
                   6.841                       -17.67837
                   6.848                      -17.743339
                   6.855                      -17.807325
                   6.862                      -17.870342
                   6.869                      -17.932402
                   6.876                      -17.993516
                   6.883                      -18.053698
                    6.89                      -18.112958
                   6.897                      -18.171308
                   6.904                      -18.228759
                   6.911                      -18.285322
                   6.918                      -18.341007
                   6.925                      -18.395826
                   6.932                      -18.449788
                   6.939                      -18.502904
                   6.946                      -18.555183
                   6.953                      -18.606635
                    6.96                       -18.65727
                   6.967                      -18.707096
                   6.974                      -18.756123
                   6.981                       -18.80436
                   6.988                      -18.851816
                   6.995                      -18.898498
                   7.002                      -18.944417
                   7.009                      -18.989579
                   7.016                      -19.033992
                   7.023                      -19.077666
                    7.03                      -19.120607
                   7.037                      -19.162823
                   7.044                      -19.204321
                   7.051                       -19.24511
                   7.058                      -19.285195
                   7.065                      -19.324585
                   7.072                      -19.363286
                   7.079                      -19.401304
                   7.086                      -19.438647
                   7.093                      -19.475321
                     7.1                      -19.511332
                   7.107                      -19.546687
                   7.114                      -19.581392
                   7.121                      -19.615453
                   7.128                      -19.648875
                   7.135                      -19.681666
                   7.142                      -19.713829
                   7.149                      -19.745371
                   7.156                      -19.776298
                   7.163                      -19.806615
                    7.17                      -19.836327
                   7.177                      -19.865439
                   7.184                      -19.893957
                   7.191                      -19.921885
                   7.198                      -19.949229
                   7.205                      -19.975993
                   7.212                      -20.002182
                   7.219                        -20.0278
                   7.226                      -20.052853
                   7.233                      -20.077344
                    7.24                      -20.101278
                   7.247                       -20.12466
                   7.254                      -20.147493
                   7.261                      -20.169782
                   7.268                      -20.191531
                   7.275                      -20.212744
                   7.282                      -20.233425
                   7.289                      -20.253577
                   7.296                      -20.273205
                   7.303                      -20.292312
                    7.31                      -20.310902
                   7.317                      -20.328978
                   7.324                      -20.346544
                   7.331                      -20.363604
                   7.338                       -20.38016
                   7.345                      -20.396216
                   7.352                      -20.411776
                   7.359                      -20.426842
                   7.366                      -20.441418
                   7.373                      -20.455507
                    7.38                      -20.469111
                   7.387                      -20.482234
                   7.394                      -20.494879
                   7.401                      -20.507048
                   7.408                      -20.518745
                   7.415                      -20.529972
                   7.422                      -20.540731
                   7.429                      -20.551025
                   7.436                      -20.560858
                   7.443                      -20.570231
                    7.45                      -20.579147
                   7.457                      -20.587608
                   7.464                      -20.595617
                   7.471                      -20.603176
                   7.478                      -20.610288
                   7.485                      -20.616954
                   7.492                      -20.623177
                   7.499                      -20.628959
                     7.5                      -20.629749
                   7.506                      -20.634301
                   7.513                      -20.639207
                    7.52                      -20.643678
                   7.527                      -20.647716
                   7.534                      -20.651323
                   7.541                      -20.654501
                   7.548                      -20.657251
                   7.555                      -20.659576
                   7.562                      -20.661477
                   7.569                      -20.662956
                   7.576                      -20.664015
                   7.583                      -20.664655
                    7.59                      -20.664878
                   7.597                      -20.664685
                   7.604                      -20.664078
                   7.611                      -20.663058
                   7.618                      -20.661627
                   7.625                      -20.659786
                   7.632                      -20.657537
                   7.639                      -20.654881
                   7.646                      -20.651819
                   7.653                      -20.648352
                    7.66                      -20.644482
                   7.667                      -20.640209
                   7.674                      -20.635536
                   7.681                      -20.630462
                   7.688                       -20.62499
                   7.695                       -20.61912
                   7.702                      -20.612852
                   7.709                      -20.606189
                   7.716                      -20.599131
                   7.723                      -20.591679
                    7.73                      -20.583834
                   7.737                      -20.575596
                   7.744                      -20.566966
                   7.751                      -20.557946
                   7.758                      -20.548535
                   7.765                      -20.538736
                   7.772                      -20.528547
                   7.779                       -20.51797
                   7.786                      -20.507005
                   7.793                      -20.495654
                     7.8                      -20.483916
                   7.807                      -20.471792
                   7.814                      -20.459282
                   7.821                      -20.446387
                   7.828                      -20.433108
                   7.835                      -20.419444
                   7.842                      -20.405396
                   7.849                      -20.390964
                   7.856                      -20.376149
                   7.863                      -20.360951
                    7.87                      -20.345369
                   7.877                      -20.329405
                   7.884                      -20.313057
                   7.891                      -20.296328
                   7.898                      -20.279215
                   7.905                       -20.26172
                   7.912                      -20.243842
                   7.919                      -20.225582
                   7.926                      -20.206939
                   7.933                      -20.187914
                    7.94                      -20.168505
                   7.947                      -20.148714
                   7.954                      -20.128539
                   7.961                      -20.107981
                   7.968                      -20.087039
                   7.975                      -20.065712
                   7.982                      -20.044002
                   7.989                      -20.021907
                   7.996                      -19.999426
                   8.003                      -19.976561
                    8.01                      -19.953309
                   8.017                       -19.92967
                   8.024                      -19.905644
                   8.031                      -19.881231
                   8.038                       -19.85643
                   8.045                      -19.831239
                   8.052                      -19.805659
                   8.059                      -19.779689
                   8.066                      -19.753327
                   8.073                      -19.726574
                    8.08                      -19.699428
                   8.087                      -19.671888
                   8.094                      -19.643954
                   8.101                      -19.615625
                   8.108                      -19.586899
                   8.115                      -19.557776
                   8.122                      -19.528254
                   8.129                      -19.498333
                   8.136                      -19.468011
                   8.143                      -19.437287
                    8.15                       -19.40616
                   8.157                      -19.374628
                   8.164                      -19.342691
                   8.171                      -19.310347
                   8.178                      -19.277595
                   8.185                      -19.244433
                   8.192                      -19.210859
                   8.199                      -19.176873
                   8.206                      -19.142472
                   8.213                      -19.107655
                    8.22                      -19.072421
                   8.227                      -19.036767
                   8.234                      -19.000692
                   8.241                      -18.964194
                   8.248                      -18.927271
                   8.255                      -18.889922
                   8.262                      -18.852144
                   8.269                      -18.813935
                   8.276                      -18.775294
                   8.283                      -18.736218
                    8.29                      -18.696705
                   8.297                      -18.656753
                   8.304                       -18.61636
                   8.311                      -18.575522
                   8.318                      -18.534239
                   8.325                      -18.492507
                   8.332                      -18.450324
                   8.339                      -18.407688
                   8.346                      -18.364595
                   8.353                      -18.321043
                    8.36                       -18.27703
                   8.367                      -18.232552
                   8.374                      -18.187607
                   8.381                      -18.142192
                   8.388                      -18.096303
                   8.395                      -18.049939
                   8.402                      -18.003094
                   8.409                      -17.955768
                   8.416                      -17.907955
                   8.423                      -17.859653
                    8.43                      -17.810858
                   8.437                      -17.761567
                   8.444                      -17.711776
                   8.451                      -17.661481
                   8.458                       -17.61068
                   8.465                      -17.559367
                   8.472                      -17.507539
                   8.479                      -17.455193
                   8.486                      -17.402323
                   8.493                      -17.348926
                     8.5                      -17.294997
                   8.507                      -17.240533
                   8.514                      -17.185528
                   8.521                      -17.129979
                   8.528                       -17.07388
                   8.535                      -17.017226
                   8.542                      -16.960014
                   8.549                      -16.902237
                   8.556                      -16.843891
                   8.563                      -16.784971
                    8.57                      -16.725472
                   8.577                      -16.665387
                   8.584                      -16.604711
                   8.591                       -16.54344
                   8.598                      -16.481566
                   8.605                      -16.419085
                   8.612                      -16.355989
                   8.619                      -16.292274
                   8.626                      -16.227932
                   8.633                      -16.162957
                    8.64                      -16.097344
                   8.647                      -16.031084
                   8.654                      -15.964171
                   8.661                      -15.896598
                   8.668                      -15.828359
                   8.675                      -15.759445
                   8.682                      -15.689849
                   8.689                      -15.619563
                   8.696                      -15.548581
                   8.703                      -15.476893
                    8.71                      -15.404491
                   8.717                      -15.331368
                   8.724                      -15.257515
                   8.731                      -15.182923
                   8.738                      -15.107582
                   8.745                      -15.031485
                   8.752                      -14.954621
                   8.759                      -14.876982
                   8.766                      -14.798557
                   8.773                      -14.719337
                    8.78                      -14.639311
                   8.787                      -14.558469
                   8.794                      -14.476801
                   8.801                      -14.394295
                   8.808                       -14.31094
                   8.815                      -14.226726
                   8.822                       -14.14164
                   8.829                       -14.05567
                   8.836                      -13.968806
                   8.843                      -13.881033
                    8.85                       -13.79234
                   8.857                      -13.702714
                   8.864                      -13.612141
                   8.871                      -13.520608
                   8.878                      -13.428101
                   8.885                      -13.334606
                   8.892                      -13.240108
                   8.899                      -13.144594
                   8.906                      -13.048047
                   8.913                      -12.950453
                    8.92                      -12.851796
                   8.927                       -12.75206
                   8.934                      -12.651228
                   8.941                      -12.549285
                   8.948                      -12.446212
                   8.955                      -12.341994
                   8.962                      -12.236611
                   8.969                      -12.130047
                   8.976                      -12.022283
                   8.983                        -11.9133
                    8.99                       -11.80308
                   8.997                      -11.691603
                   9.004                       -11.57885
                   9.011                      -11.464802
                   9.018                      -11.349437
                   9.025                      -11.232736
                   9.032                      -11.114679
                   9.039                      -10.995244
                   9.046                       -10.87441
                   9.053                      -10.752158
                    9.06                      -10.628464
                   9.067                      -10.503309
                   9.074                      -10.376671
                   9.081                      -10.248529
                   9.088                      -10.118861
                   9.095                      -9.9876471
                   9.102                      -9.8548664
                   9.109                      -9.7204986
                   9.116                       -9.584524
                   9.123                      -9.4469234
                    9.13                      -9.3076785
                   9.137                      -9.1667717
                   9.144                      -9.0241866
                   9.151                      -8.8799082
                   9.158                      -8.7339229
                   9.165                       -8.586219
                   9.172                      -8.4367867
                   9.179                      -8.2856189
                   9.186                       -8.132711
                   9.193                      -7.9780617
                     9.2                      -7.8216734
                   9.207                      -7.6635525
                   9.214                      -7.5037104
                   9.221                      -7.3421637
                   9.228                       -7.178935
                   9.235                      -7.0140539
                   9.242                      -6.8475578
                   9.249                      -6.6794927
                   9.256                      -6.5099144
                   9.263                      -6.3388898
                    9.27                      -6.1664978
                   9.277                      -5.9928311
                   9.284                      -5.8179975
                   9.291                      -5.6421217
                   9.298                      -5.4653471
                   9.305                      -5.2878371
                   9.312                      -5.1097782
                   9.319                      -4.9313811
                   9.326                      -4.7528834
                   9.333                      -4.5745513
                    9.34                      -4.3966826
                   9.347                       -4.219608
                   9.354                      -4.0436936
                   9.361                      -3.8693422
                   9.368                      -3.6969952
                   9.375                      -3.5271331
                   9.382                      -3.3602763
                   9.389                      -3.1969839
                   9.396                      -3.0378531
                   9.403                      -2.8835162
                    9.41                      -2.7346366
                   9.417                       -2.591904
                   9.424                      -2.4560274
                   9.431                      -2.3277263
                   9.438                      -2.2077209
                   9.445                      -2.0967209
                   9.452                      -1.9954119
                   9.459                      -1.9044425
                   9.466                      -1.8244095
                   9.473                      -1.7558441
                    9.48                      -1.6991987
                   9.487                      -1.6548342
                   9.494                      -1.6230108
                   9.501                      -1.6038801
                   9.508                      -1.5974808
                   9.515                      -1.6037375
                   9.522                      -1.6224628
                   9.529                      -1.6533632
                   9.536                      -1.6960466
                   9.543                      -1.7500338
                    9.55                      -1.8147705
                   9.557                      -1.8896412
                   9.564                      -1.9739833
                   9.571                      -2.0671013
                   9.578                      -2.1682801
                   9.585                      -2.2767976
                   9.592                      -2.3919357
                   9.599                      -2.5129901
                   9.606                      -2.6392777
                   9.613                      -2.7701435
                    9.62                      -2.9049652
                   9.627                      -3.0431565
                   9.634                      -3.1841696
                   9.641                      -3.3274958
                   9.648                      -3.4726661
                   9.655                      -3.6192507
                   9.662                      -3.7668574
                   9.669                      -3.9151308
                   9.676                      -4.0637498
                   9.683                      -4.2124261
                    9.69                      -4.3609017
                   9.697                      -4.5089469
                   9.704                      -4.6563579
                   9.711                       -4.802955
                   9.718                      -4.9485801
                   9.725                      -5.0930952
                   9.732                      -5.2363802
                   9.739                      -5.3783312
                   9.746                      -5.5188592
                   9.753                      -5.6578881
                    9.76                      -5.7953539
                   9.767                      -5.9312028
                   9.774                      -6.0653909
                   9.781                      -6.1978823
                   9.788                      -6.3286487
                   9.795                      -6.4576684
                   9.802                      -6.5849255
                   9.809                      -6.7104095
                   9.816                       -6.834114
                   9.823                      -6.9560369
                    9.83                      -7.0761795
                   9.837                      -7.1945463
                   9.844                       -7.311144
                   9.851                      -7.4259822
                   9.858                      -7.5390719
                   9.865                      -7.6504263
                   9.872                      -7.7600596
                   9.879                      -7.8679875
                   9.886                      -7.9742267
                   9.893                      -8.0787946
                     9.9                      -8.1817095
                   9.907                        -8.28299
                   9.914                      -8.3826553
                   9.921                      -8.4807251
                   9.928                      -8.5772188
                   9.935                      -8.6721566
                   9.942                      -8.7655582
                   9.949                      -8.8574436
                   9.956                      -8.9478329
                   9.963                      -9.0367457
                    9.97                      -9.1242017
                   9.977                      -9.2102205
                   9.984                      -9.2948214
                   9.991                      -9.3780233
                   9.998                      -9.4598451
                  10.005                      -9.5403053
                  10.012                      -9.6194222
                  10.019                      -9.6972136
                  10.026                       -9.773697
                  10.033                      -9.8488899
                   10.04                      -9.9228091
                  10.047                      -9.9954711
                  10.054                      -10.066892
                  10.061                      -10.137088
                  10.068                      -10.206075
                  10.075                      -10.273867
                  10.082                       -10.34048
                  10.089                      -10.405928
                  10.096                      -10.470224
                  10.103                      -10.533384
                   10.11                      -10.595419
                  10.117                      -10.656344
                  10.124                      -10.716171
                  10.131                      -10.774912
                  10.138                       -10.83258
                  10.145                      -10.889185
                  10.152                       -10.94474
                  10.159                      -10.999256
                  10.166                      -11.052743
                  10.173                      -11.105211
                   10.18                      -11.156672
                  10.187                      -11.207134
                  10.194                      -11.256608
                  10.201                      -11.305101
                  10.208                      -11.352625
                  10.215                      -11.399186
                  10.222                      -11.444793
                  10.229                      -11.489455
                  10.236                      -11.533179
                  10.243                      -11.575973
                   10.25                      -11.617844
                  10.257                      -11.658798
                  10.264                      -11.698844
                  10.271                      -11.737987
                  10.278                      -11.776233
                  10.285                      -11.813589
                  10.292                      -11.850059
                  10.299                      -11.885651
                  10.306                      -11.920368
                  10.313                      -11.954217
                   10.32                        -11.9872
                  10.327                      -12.019325
                  10.334                      -12.050593
                  10.341                      -12.081011
                  10.348                       -12.11058
                  10.355                      -12.139306
                  10.362                      -12.167191
                  10.369                      -12.194239
                  10.376                      -12.220453
                  10.383                      -12.245835
                   10.39                      -12.270387
                  10.397                      -12.294114
                  10.404                      -12.317015
                  10.411                      -12.339094
                  10.418                      -12.360351
                  10.425                      -12.380789
                  10.432                      -12.400409
                  10.439                      -12.419211
                  10.446                      -12.437197
                  10.453                      -12.454368
                   10.46                      -12.470722
                  10.467                      -12.486262
                  10.474                      -12.500987
                  10.481                      -12.514897
                  10.488                      -12.527991
                  10.495                      -12.540269
                  10.502                       -12.55173
                  10.509                      -12.562373
                  10.516                      -12.572197
                  10.523                      -12.581201
                   10.53                      -12.589383
                  10.537                      -12.596741
                  10.544                      -12.603273
                  10.551                      -12.608978
                  10.558                      -12.613853
                  10.565                      -12.617896
                  10.572                      -12.621103
                  10.579                      -12.623472
                  10.586                      -12.625001
                  10.593                      -12.625686
                    10.6                      -12.625523
                  10.607                       -12.62451
                  10.614                      -12.622644
                  10.621                      -12.619919
                  10.628                      -12.616334
                  10.635                      -12.611884
                  10.642                      -12.606565
                  10.649                      -12.600375
                  10.656                       -12.59331
                  10.663                      -12.585366
                   10.67                      -12.576542
                  10.677                      -12.566833
                  10.684                      -12.556238
                  10.691                      -12.544756
                  10.698                      -12.532386
                  10.705                      -12.519129
                  10.712                      -12.504987
                  10.719                      -12.489964
                  10.726                      -12.474066
                  10.733                      -12.457303
                   10.74                       -12.43969
                  10.747                      -12.421245
                  10.754                      -12.401994
                  10.761                      -12.381976
                  10.768                       -12.36124
                  10.775                      -12.339856
                  10.782                      -12.317918
                  10.789                      -12.295563
                  10.796                      -12.272984
                  10.803                      -12.250464
                   10.81                      -12.228432
                  10.817                      -12.207563
                  10.824                      -12.188976
                  10.831                      -12.174662
                  10.838                       -12.16851
                  10.845                       -12.17925
                  10.852                      -12.231296
                  10.859                      -12.428263
                  10.866                      -14.551259
                  10.873                      -10.989208
                   10.88                      -11.410008
                  10.887                      -11.496252
                  10.894                      -11.511664
                  10.901                      -11.499743
                  10.908                       -11.47388
                  10.915                      -11.439549
                  10.922                      -11.399393
                  10.929                      -11.354835
                  10.936                      -11.306702
                  10.943                        -11.2555
                   10.95                      -11.201549
                  10.957                      -11.145059
                  10.964                      -11.086165
                  10.971                      -11.024952
                  10.978                      -10.961476
                  10.985                      -10.895763
                  10.992                      -10.827827
                  10.999                      -10.757663
                  11.006                       -10.68526
                  11.013                      -10.610596
                   11.02                      -10.533641
                  11.027                      -10.454362
                  11.034                      -10.372719
                  11.041                      -10.288667
                  11.048                      -10.202159
                  11.055                      -10.113142
                  11.062                      -10.021561
                  11.069                      -9.9273575
                  11.076                      -9.8304687
                  11.083                      -9.7308303
                   11.09                      -9.6283748
                  11.097                      -9.5230318
                  11.104                      -9.4147286
                  11.111                      -9.3033902
                  11.118                      -9.1889393
                  11.125                      -9.0712966
                  11.132                      -8.9503814
                  11.139                      -8.8261115
                  11.146                      -8.6984037
                  11.153                      -8.5671745
                   11.16                      -8.4323406
                  11.167                      -8.2938197
                  11.174                      -8.1515313
                  11.181                      -8.0053979
                  11.188                      -7.8553466
                  11.195                      -7.7013103
                  11.202                      -7.5432302
                  11.209                      -7.3810579
                  11.216                      -7.2147586
                  11.223                      -7.0443145
                   11.23                      -6.8697288
                  11.237                      -6.6910314
                  11.244                      -6.5082844
                  11.251                      -6.3215893
                  11.258                      -6.1310959
                  11.265                      -5.9370119
                  11.272                      -5.7396146
                  11.279                      -5.5392646
                  11.286                      -5.3364213
                  11.293                      -5.1316602
                    11.3                      -4.9256929
                  11.307                      -4.7193882
                  11.314                      -4.5137944
                  11.321                      -4.3101629
                  11.328                       -4.109969
                  11.335                      -3.9149313
                  11.342                      -3.7270234
                  11.349                      -3.5484769
                  11.356                      -3.3817701
                  11.363                      -3.2295979
                   11.37                      -3.0948189
                  11.377                      -2.9803767
                  11.384                      -2.8891943
                  11.391                      -2.8240454
                  11.398                      -2.7874111
                  11.405                      -2.7813328
                  11.412                      -2.8072791
                  11.419                      -2.8660434
                  11.426                      -2.9576855
                  11.433                      -3.0815272
                   11.44                      -3.2362025
                  11.447                      -3.4197533
                  11.454                      -3.6297597
                  11.461                      -3.8634847
                  11.468                      -4.1180202
                  11.475                      -4.3904179
                  11.482                      -4.6777995
                  11.489                      -4.9774394
                  11.496                      -5.2868217
                  11.503                      -5.6036735
                   11.51                      -5.9259793
                  11.517                      -6.2519797
                  11.524                      -6.5801607
                  11.531                      -6.9092356
                  11.538                      -7.2381241
                  11.545                       -7.565929
                  11.552                      -7.8919139
                  11.559                      -8.2154813
                  11.566                      -8.5361529
                  11.573                      -8.8535516
                   11.58                      -9.1673857
                  11.587                       -9.477435
                  11.594                      -9.7835389
                  11.601                      -10.085586
                  11.608                      -10.383506
                  11.615                       -10.67726
                  11.622                      -10.966839
                  11.629                      -11.252253
                  11.636                      -11.533531
                  11.643                      -11.810715
                   11.65                      -12.083857
                  11.657                       -12.35302
                  11.664                      -12.618269
                  11.671                      -12.879675
                  11.678                      -13.137314
                  11.685                       -13.39126
                  11.692                      -13.641591
                  11.699                      -13.888382
                  11.706                      -14.131709
                  11.713                      -14.371648
                   11.72                       -14.60827
                  11.727                      -14.841646
                  11.734                      -15.071847
                  11.741                      -15.298936
                  11.748                      -15.522979
                  11.755                      -15.744036
                  11.762                      -15.962165
                  11.769                      -16.177422
                  11.776                      -16.389859
                  11.783                      -16.599525
                   11.79                      -16.806468
                  11.797                       -17.01073
                  11.804                      -17.212353
                  11.811                      -17.411376
                  11.818                      -17.607834
                  11.825                      -17.801759
                  11.832                      -17.993181
                  11.839                       -18.18213
                  11.846                      -18.368629
                  11.853                      -18.552702
                   11.86                      -18.734369
                  11.867                      -18.913649
                  11.874                      -19.090559
                  11.881                      -19.265113
                  11.888                      -19.437323
                  11.895                        -19.6072
                  11.902                      -19.774754
                  11.909                      -19.939992
                  11.916                      -20.102921
                  11.923                      -20.263545
                   11.93                      -20.421868
                  11.937                      -20.577894
                  11.944                      -20.731623
                  11.951                      -20.883057
                  11.958                      -21.032197
                  11.965                      -21.179041
                  11.972                       -21.32359
                  11.979                      -21.465841
                  11.986                      -21.605794
                  11.993                      -21.743447
                      12                      -21.878798

        Frequency / GHz                SZmin(2),Zmax(2) (7)/abs,dB
----------------------------------------------------------------------
                       5                      -32.130117
                   5.007                      -31.929924
                   5.014                      -31.728595
                   5.021                      -31.526111
                   5.028                      -31.322452
                   5.035                      -31.117599
                   5.042                      -30.911531
                   5.049                      -30.704229
                   5.056                      -30.495671
                   5.063                      -30.285836
                    5.07                        -30.0747
                   5.077                      -29.862242
                   5.084                      -29.648437
                   5.091                      -29.433263
                   5.098                      -29.216693
                   5.105                      -28.998704
                   5.112                      -28.779268
                   5.119                       -28.55836
                   5.126                      -28.335951
                   5.133                      -28.112014
                    5.14                      -27.886519
                   5.147                      -27.659438
                   5.154                      -27.430739
                   5.161                      -27.200391
                   5.168                      -26.968362
                   5.175                      -26.734618
                   5.182                      -26.499125
                   5.189                      -26.261849
                   5.196                      -26.022753
                   5.203                        -25.7818
                    5.21                      -25.538952
                   5.217                      -25.294169
                   5.224                      -25.047412
                   5.231                      -24.798637
                   5.238                      -24.547803
                   5.245                      -24.294865
                   5.252                      -24.039778
                   5.259                      -23.782496
                   5.266                      -23.522968
                   5.273                      -23.261148
                    5.28                      -22.996982
                   5.287                      -22.730419
                   5.294                      -22.461404
                   5.301                      -22.189882
                   5.308                      -21.915795
                   5.315                      -21.639085
                   5.322                       -21.35969
                   5.329                      -21.077549
                   5.336                      -20.792596
                   5.343                      -20.504767
                    5.35                      -20.213993
                   5.357                      -19.920205
                   5.364                      -19.623331
                   5.371                      -19.323299
                   5.378                      -19.020035
                   5.385                       -18.71346
                   5.392                      -18.403499
                   5.399                       -18.09007
                   5.406                      -17.773095
                   5.413                       -17.45249
                    5.42                      -17.128174
                   5.427                      -16.800062
                   5.434                      -16.468072
                   5.441                       -16.13212
                   5.448                      -15.792123
                   5.455                      -15.448001
                   5.462                      -15.099673
                   5.469                      -14.747065
                   5.476                      -14.390104
                   5.483                      -14.028724
                    5.49                      -13.662866
                   5.497                      -13.292479
                   5.504                      -12.917525
                   5.511                      -12.537977
                   5.518                      -12.153829
                   5.525                      -11.765093
                   5.532                      -11.371806
                   5.539                      -10.974035
                   5.546                      -10.571884
                   5.553                      -10.165498
                    5.56                      -9.7550743
                   5.567                      -9.3408683
                   5.574                      -8.9232052
                   5.581                      -8.5024912
                   5.588                       -8.079226
                   5.595                      -7.6540163
                   5.602                      -7.2275907
                   5.609                      -6.8008142
                   5.616                      -6.3747028
                   5.623                      -5.9504376
                    5.63                      -5.5293746
                   5.637                      -5.1130521
                   5.644                      -4.7031904
                   5.651                      -4.3016835
                   5.658                      -3.9105787
                   5.665                      -3.5320433
                   5.672                      -3.1683156
                   5.679                      -2.8216396
                   5.686                      -2.4941857
                   5.693                      -2.1879603
                     5.7                      -1.9047102
                   5.707                      -1.6458303
                   5.714                      -1.4122835
                   5.721                      -1.2045425
                   5.728                      -1.0225595
                   5.735                     -0.86576952
                   5.742                     -0.73312476
                   5.749                     -0.62315767
                   5.756                     -0.53406403
                   5.763                     -0.46379726
                    5.77                     -0.41016487
                   5.777                     -0.37091887
                   5.784                     -0.34383482
                   5.791                     -0.32677603
                   5.798                     -0.31774194
                   5.805                     -0.31490151
                   5.812                     -0.31661329
                   5.819                     -0.32143465
                   5.826                     -0.32812274
                   5.833                     -0.33562954
                    5.84                     -0.34309304
                   5.847                     -0.34982627
                   5.854                     -0.35530537
                   5.861                     -0.35915772
                   5.868                     -0.36115058
                   5.875                     -0.36118078
                   5.882                     -0.35926549
                   5.889                     -0.35553412
                   5.896                      -0.3502213
                   5.903                     -0.34366066
                    5.91                     -0.33627934
                   5.917                      -0.3285926
                   5.924                     -0.32119862
                   5.931                     -0.31477268
                   5.938                     -0.31006067
                   5.945                     -0.30787134
                   5.952                     -0.30906703
                   5.959                     -0.31455249
                   5.966                     -0.32526173
                   5.973                     -0.34214257
                    5.98                      -0.3661392
                   5.987                     -0.39817282
                   5.994                     -0.43912099
                   6.001                     -0.48979625
                   6.008                     -0.55092497
                   6.015                     -0.62312743
                   6.022                     -0.70690021
                   6.029                     -0.80260186
                   6.036                     -0.91044293
                   6.043                      -1.0304807
                    6.05                      -1.1626195
                   6.057                      -1.3066154
                   6.064                      -1.4620871
                   6.071                      -1.6285294
                   6.078                      -1.8053307
                   6.085                      -1.9917926
                   6.092                        -2.18715
                   6.099                      -2.3905918
                   6.106                        -2.60128
                   6.113                      -2.8183678
                    6.12                       -3.041015
                   6.127                      -3.2684013
                   6.134                      -3.4997375
                   6.141                       -3.734273
                   6.148                      -3.9713027
                   6.155                      -4.2101701
                   6.162                      -4.4502701
                   6.169                      -4.6910494
                   6.176                      -4.9320062
                   6.183                      -5.1726884
                    6.19                      -5.4126918
                   6.197                      -5.6516573
                   6.204                      -5.8892681
                   6.211                      -6.1252466
                   6.218                      -6.3593514
                   6.225                      -6.5913737
                   6.232                      -6.8211348
                   6.239                       -7.048483
                   6.246                       -7.273291
                   6.253                       -7.495453
                    6.26                      -7.7148829
                   6.267                      -7.9315117
                   6.274                      -8.1452855
                   6.281                      -8.3561643
                   6.288                      -8.5641195
                   6.295                      -8.7691333
                   6.302                      -8.9711967
                   6.309                      -9.1703088
                   6.316                      -9.3664755
                   6.323                      -9.5597088
                    6.33                      -9.7500255
                   6.337                      -9.9374471
                   6.344                      -10.121999
                   6.351                      -10.303708
                   6.358                      -10.482608
                   6.365                      -10.658729
                   6.372                      -10.832108
                   6.379                       -11.00278
                   6.386                      -11.170784
                   6.393                      -11.336157
                     6.4                       -11.49894
                   6.407                      -11.659171
                   6.414                       -11.81689
                   6.421                      -11.972139
                   6.428                      -12.124956
                   6.435                      -12.275382
                   6.442                      -12.423456
                   6.449                      -12.569218
                   6.456                      -12.712707
                   6.463                      -12.853962
                    6.47                      -12.993022
                   6.477                      -13.129922
                   6.484                      -13.264702
                   6.491                      -13.397398
                   6.498                      -13.528045
                   6.505                      -13.656678
                   6.512                      -13.783334
                   6.519                      -13.908045
                   6.526                      -14.030846
                   6.533                      -14.151768
                    6.54                      -14.270845
                   6.547                      -14.388108
                   6.554                      -14.503587
                   6.561                      -14.617313
                   6.568                      -14.729315
                   6.575                      -14.839623
                   6.582                      -14.948264
                   6.589                      -15.055267
                   6.596                      -15.160658
                   6.603                      -15.264464
                    6.61                      -15.366711
                   6.617                      -15.467424
                   6.624                      -15.566629
                   6.631                      -15.664348
                   6.638                      -15.760606
                   6.645                      -15.855427
                   6.652                      -15.948832
                   6.659                      -16.040844
                   6.666                      -16.131484
                   6.673                      -16.220774
                    6.68                      -16.308735
                   6.687                      -16.395386
                   6.694                      -16.480747
                   6.701                      -16.564838
                   6.708                      -16.647677
                   6.715                      -16.729284
                   6.722                      -16.809676
                   6.729                       -16.88887
                   6.736                      -16.966884
                   6.743                      -17.043736
                    6.75                      -17.119441
                   6.757                      -17.194015
                   6.764                      -17.267475
                   6.771                      -17.339836
                   6.778                      -17.411114
                   6.785                      -17.481322
                   6.792                      -17.550475
                   6.799                      -17.618588
                   6.806                      -17.685675
                   6.813                      -17.751749
                    6.82                      -17.816823
                   6.827                       -17.88091
                   6.834                      -17.944024
                   6.841                      -18.006176
                   6.848                       -18.06738
                   6.855                      -18.127646
                   6.862                      -18.186986
                   6.869                      -18.245413
                   6.876                      -18.302937
                   6.883                      -18.359569
                    6.89                       -18.41532
                   6.897                      -18.470201
                   6.904                      -18.524222
                   6.911                      -18.577393
                   6.918                      -18.629724
                   6.925                      -18.681225
                   6.932                      -18.731905
                   6.939                      -18.781773
                   6.946                       -18.83084
                   6.953                      -18.879113
                    6.96                      -18.926602
                   6.967                      -18.973316
                   6.974                      -19.019262
                   6.981                      -19.064449
                   6.988                      -19.108885
                   6.995                      -19.152579
                   7.002                      -19.195537
                   7.009                      -19.237768
                   7.016                      -19.279279
                   7.023                      -19.320078
                    7.03                      -19.360171
                   7.037                      -19.399567
                   7.044                      -19.438271
                   7.051                      -19.476291
                   7.058                      -19.513633
                   7.065                      -19.550305
                   7.072                      -19.586311
                   7.079                       -19.62166
                   7.086                      -19.656356
                   7.093                      -19.690407
                     7.1                      -19.723818
                   7.107                      -19.756594
                   7.114                      -19.788742
                   7.121                      -19.820268
                   7.128                      -19.851176
                   7.135                      -19.881473
                   7.142                      -19.911163
                   7.149                      -19.940253
                   7.156                      -19.968746
                   7.163                      -19.996649
                    7.17                      -20.023965
                   7.177                      -20.050701
                   7.184                       -20.07686
                   7.191                      -20.102447
                   7.198                      -20.127468
                   7.205                      -20.151926
                   7.212                      -20.175826
                   7.219                      -20.199173
                   7.226                       -20.22197
                   7.233                      -20.244222
                    7.24                      -20.265932
                   7.247                      -20.287106
                   7.254                      -20.307747
                   7.261                      -20.327858
                   7.268                      -20.347444
                   7.275                      -20.366509
                   7.282                      -20.385055
                   7.289                      -20.403087
                   7.296                      -20.420609
                   7.303                      -20.437623
                    7.31                      -20.454133
                   7.317                      -20.470143
                   7.324                      -20.485655
                   7.331                      -20.500674
                   7.338                      -20.515201
                   7.345                      -20.529241
                   7.352                      -20.542796
                   7.359                       -20.55587
                   7.366                      -20.568464
                   7.373                      -20.580583
                    7.38                      -20.592228
                   7.387                      -20.603403
                   7.394                      -20.614111
                   7.401                      -20.624354
                   7.408                      -20.634134
                   7.415                      -20.643454
                   7.422                      -20.652317
                   7.429                      -20.660725
                   7.436                      -20.668681
                   7.443                      -20.676187
                    7.45                      -20.683245
                   7.457                      -20.689857
                   7.464                      -20.696026
                   7.471                      -20.701753
                   7.478                      -20.707042
                   7.485                      -20.711894
                   7.492                       -20.71631
                   7.499                      -20.720294
                     7.5                      -20.720828
                   7.506                      -20.723846
                   7.513                       -20.72697
                    7.52                      -20.729666
                   7.527                      -20.731936
                   7.534                      -20.733783
                   7.541                      -20.735208
                   7.548                      -20.736212
                   7.555                      -20.736798
                   7.562                      -20.736967
                   7.569                       -20.73672
                   7.576                      -20.736059
                   7.583                      -20.734986
                    7.59                      -20.733502
                   7.597                      -20.731608
                   7.604                      -20.729306
                   7.611                      -20.726596
                   7.618                      -20.723482
                   7.625                      -20.719962
                   7.632                       -20.71604
                   7.639                      -20.711716
                   7.646                      -20.706991
                   7.653                      -20.701866
                    7.66                      -20.696343
                   7.667                      -20.690422
                   7.674                      -20.684104
                   7.681                      -20.677391
                   7.688                      -20.670283
                   7.695                      -20.662782
                   7.702                      -20.654887
                   7.709                      -20.646601
                   7.716                      -20.637923
                   7.723                      -20.628855
                    7.73                      -20.619397
                   7.737                       -20.60955
                   7.744                      -20.599314
                   7.751                      -20.588691
                   7.758                      -20.577681
                   7.765                      -20.566284
                   7.772                      -20.554502
                   7.779                      -20.542333
                   7.786                       -20.52978
                   7.793                      -20.516842
                     7.8                       -20.50352
                   7.807                      -20.489813
                   7.814                      -20.475724
                   7.821                      -20.461251
                   7.828                      -20.446395
                   7.835                      -20.431157
                   7.842                      -20.415536
                   7.849                      -20.399532
                   7.856                      -20.383147
                   7.863                       -20.36638
                    7.87                       -20.34923
                   7.877                      -20.331699
                   7.884                      -20.313785
                   7.891                       -20.29549
                   7.898                      -20.276813
                   7.905                      -20.257753
                   7.912                      -20.238312
                   7.919                      -20.218488
                   7.926                      -20.198281
                   7.933                      -20.177692
                    7.94                      -20.156719
                   7.947                      -20.135364
                   7.954                      -20.113625
                   7.961                      -20.091501
                   7.968                      -20.068994
                   7.975                      -20.046101
                   7.982                      -20.022824
                   7.989                       -19.99916
                   7.996                       -19.97511
                   8.003                      -19.950674
                    8.01                       -19.92585
                   8.017                      -19.900638
                   8.024                      -19.875037
                   8.031                      -19.849047
                   8.038                      -19.822666
                   8.045                      -19.795895
                   8.052                      -19.768732
                   8.059                      -19.741176
                   8.066                      -19.713227
                   8.073                      -19.684883
                    8.08                      -19.656144
                   8.087                      -19.627008
                   8.094                      -19.597475
                   8.101                      -19.567543
                   8.108                      -19.537212
                   8.115                       -19.50648
                   8.122                      -19.475346
                   8.129                      -19.443808
                   8.136                      -19.411866
                   8.143                      -19.379519
                    8.15                      -19.346763
                   8.157                        -19.3136
                   8.164                      -19.280026
                   8.171                       -19.24604
                   8.178                      -19.211641
                   8.185                      -19.176828
                   8.192                      -19.141598
                   8.199                       -19.10595
                   8.206                      -19.069882
                   8.213                      -19.033392
                    8.22                      -18.996479
                   8.227                      -18.959141
                   8.234                      -18.921376
                   8.241                      -18.883181
                   8.248                      -18.844555
                   8.255                      -18.805496
                   8.262                      -18.766001
                   8.269                      -18.726069
                   8.276                      -18.685697
                   8.283                      -18.644882
                    8.29                      -18.603624
                   8.297                      -18.561918
                   8.304                      -18.519763
                   8.311                      -18.477156
                   8.318                      -18.434094
                   8.325                      -18.390575
                   8.332                      -18.346597
                   8.339                      -18.302156
                   8.346                      -18.257249
                   8.353                      -18.211874
                    8.36                      -18.166028
                   8.367                      -18.119707
                   8.374                      -18.072909
                   8.381                       -18.02563
                   8.388                      -17.977868
                   8.395                      -17.929618
                   8.402                      -17.880877
                   8.409                      -17.831643
                   8.416                      -17.781911
                   8.423                      -17.731678
                    8.43                       -17.68094
                   8.437                      -17.629693
                   8.444                      -17.577933
                   8.451                      -17.525657
                   8.458                      -17.472861
                   8.465                      -17.419539
                   8.472                      -17.365689
                   8.479                      -17.311306
                   8.486                      -17.256385
                   8.493                      -17.200921
                     8.5                      -17.144912
                   8.507                       -17.08835
                   8.514                      -17.031233
                   8.521                      -16.973554
                   8.528                      -16.915309
                   8.535                      -16.856493
                   8.542                        -16.7971
                   8.549                      -16.737126
                   8.556                      -16.676564
                   8.563                      -16.615409
                    8.57                      -16.553656
                   8.577                      -16.491298
                   8.584                       -16.42833
                   8.591                      -16.364746
                   8.598                      -16.300538
                   8.605                      -16.235702
                   8.612                       -16.17023
                   8.619                      -16.104116
                   8.626                      -16.037354
                   8.633                      -15.969935
                    8.64                      -15.901853
                   8.647                      -15.833101
                   8.654                      -15.763672
                   8.661                      -15.693557
                   8.668                       -15.62275
                   8.675                      -15.551242
                   8.682                      -15.479025
                   8.689                      -15.406091
                   8.696                      -15.332431
                   8.703                      -15.258038
                    8.71                      -15.182901
                   8.717                      -15.107013
                   8.724                      -15.030363
                   8.731                      -14.952943
                   8.738                      -14.874743
                   8.745                      -14.795753
                   8.752                      -14.715963
                   8.759                      -14.635362
                   8.766                      -14.553941
                   8.773                      -14.471688
                    8.78                      -14.388593
                   8.787                      -14.304644
                   8.794                       -14.21983
                   8.801                      -14.134139
                   8.808                      -14.047559
                   8.815                      -13.960078
                   8.822                      -13.871683
                   8.829                      -13.782362
                   8.836                      -13.692102
                   8.843                      -13.600888
                    8.85                      -13.508709
                   8.857                      -13.415548
                   8.864                      -13.321394
                   8.871                       -13.22623
                   8.878                      -13.130042
                   8.885                      -13.032814
                   8.892                      -12.934533
                   8.899                       -12.83518
                   8.906                      -12.734742
                   8.913                        -12.6332
                    8.92                      -12.530539
                   8.927                       -12.42674
                   8.934                      -12.321788
                   8.941                      -12.215664
                   8.948                       -12.10835
                   8.955                      -11.999827
                   8.962                      -11.890078
                   8.969                      -11.779083
                   8.976                      -11.666823
                   8.983                      -11.553278
                    8.99                      -11.438429
                   8.997                      -11.322255
                   9.004                      -11.204736
                   9.011                      -11.085852
                   9.018                      -10.965583
                   9.025                      -10.843906
                   9.032                      -10.720803
                   9.039                       -10.59625
                   9.046                      -10.470228
                   9.053                      -10.342716
                    9.06                      -10.213692
                   9.067                      -10.083137
                   9.074                      -9.9510285
                   9.081                      -9.8173481
                   9.088                      -9.6820758
                   9.095                      -9.5451925
                   9.102                        -9.40668
                   9.109                       -9.266521
                   9.116                      -9.1246991
                   9.123                      -8.9811993
                    9.13                       -8.836008
                   9.137                      -8.6891134
                   9.144                      -8.5405057
                   9.151                      -8.3901775
                   9.158                      -8.2381238
                   9.165                       -8.084343
                   9.172                      -7.9288369
                   9.179                      -7.7716114
                   9.186                      -7.6126768
                   9.193                      -7.4520488
                     9.2                      -7.2897488
                   9.207                      -7.1258049
                   9.214                      -6.9602528
                   9.221                      -6.7931365
                   9.228                      -6.6245094
                   9.235                      -6.4544355
                   9.242                      -6.2829907
                   9.249                       -6.110264
                   9.256                      -5.9363591
                   9.263                      -5.7613957
                    9.27                      -5.5855117
                   9.277                      -5.4088648
                   9.284                      -5.2316341
                   9.291                      -5.0540228
                   9.298                      -4.8762596
                   9.305                      -4.6986016
                   9.312                      -4.5213356
                   9.319                       -4.344781
                   9.326                      -4.1692911
                   9.333                      -3.9952553
                    9.34                      -3.8231004
                   9.347                      -3.6532918
                   9.354                      -3.4863335
                   9.361                      -3.3227685
                   9.368                       -3.163177
                   9.375                      -3.0081749
                   9.382                      -2.8584096
                   9.389                      -2.7145559
                   9.396                      -2.5773093
                   9.403                      -2.4473782
                    9.41                      -2.3254747
                   9.417                      -2.2123032
                   9.424                      -2.1085489
                   9.431                      -2.0148637
                   9.438                      -1.9318533
                   9.445                      -1.8600627
                   9.452                      -1.7999628
                   9.459                      -1.7519388
                   9.466                       -1.716279
                   9.473                       -1.693167
                    9.48                      -1.6826768
                   9.487                      -1.6847698
                   9.494                      -1.6992966
                   9.501                      -1.7260012
                   9.508                      -1.7645279
                   9.515                      -1.8144314
                   9.522                      -1.8751883
                   9.529                      -1.9462104
                   9.536                      -2.0268583
                   9.543                      -2.1164554
                    9.55                       -2.214301
                   9.557                      -2.3196837
                   9.564                      -2.4318919
                   9.571                      -2.5502241
                   9.578                      -2.6739974
                   9.585                      -2.8025539
                   9.592                      -2.9352664
                   9.599                      -3.0715421
                   9.606                      -3.2108248
                   9.613                      -3.3525971
                    9.62                      -3.4963802
                   9.627                      -3.6417343
                   9.634                       -3.788257
                   9.641                      -3.9355827
                   9.648                      -4.0833804
                   9.655                      -4.2313521
                   9.662                      -4.3792306
                   9.669                      -4.5267773
                   9.676                      -4.6737801
                   9.683                      -4.8200515
                    9.69                      -4.9654261
                   9.697                      -5.1097591
                   9.704                      -5.2529241
                   9.711                      -5.3948114
                   9.718                      -5.5353266
                   9.725                      -5.6743889
                   9.732                      -5.8119296
                   9.739                      -5.9478909
                   9.746                      -6.0822251
                   9.753                       -6.214893
                    9.76                      -6.3458631
                   9.767                       -6.475111
                   9.774                      -6.6026182
                   9.781                      -6.7283718
                   9.788                      -6.8523635
                   9.795                      -6.9745892
                   9.802                      -7.0950485
                   9.809                      -7.2137443
                   9.816                      -7.3306822
                   9.823                      -7.4458702
                    9.83                      -7.5593185
                   9.837                       -7.671039
                   9.844                      -7.7810453
                   9.851                      -7.8893522
                   9.858                      -7.9959755
                   9.865                      -8.1009323
                   9.872                        -8.20424
                   9.879                      -8.3059169
                   9.886                      -8.4059819
                   9.893                      -8.5044539
                     9.9                      -8.6013524
                   9.907                      -8.6966969
                   9.914                      -8.7905072
                   9.921                       -8.882803
                   9.928                       -8.973604
                   9.935                      -9.0629299
                   9.942                      -9.1508003
                   9.949                      -9.2372344
                   9.956                      -9.3222517
                   9.963                      -9.4058709
                    9.97                       -9.488111
                   9.977                      -9.5689903
                   9.984                      -9.6485272
                   9.991                      -9.7267394
                   9.998                      -9.8036448
                  10.005                      -9.8792604
                  10.012                      -9.9536034
                  10.019                       -10.02669
                  10.026                      -10.098537
                  10.033                      -10.169161
                   10.04                      -10.238576
                  10.047                      -10.306798
                  10.054                      -10.373842
                  10.061                      -10.439722
                  10.068                      -10.504453
                  10.075                      -10.568049
                  10.082                      -10.630523
                  10.089                      -10.691888
                  10.096                      -10.752157
                  10.103                      -10.811343
                   10.11                      -10.869458
                  10.117                      -10.926513
                  10.124                      -10.982521
                  10.131                      -11.037492
                  10.138                      -11.091437
                  10.145                      -11.144368
                  10.152                      -11.196293
                  10.159                      -11.247224
                  10.166                      -11.297169
                  10.173                      -11.346139
                   10.18                      -11.394142
                  10.187                      -11.441188
                  10.194                      -11.487284
                  10.201                      -11.532439
                  10.208                      -11.576661
                  10.215                      -11.619957
                  10.222                      -11.662336
                  10.229                      -11.703804
                  10.236                      -11.744368
                  10.243                      -11.784036
                   10.25                      -11.822812
                  10.257                      -11.860705
                  10.264                      -11.897718
                  10.271                      -11.933859
                  10.278                      -11.969133
                  10.285                      -12.003545
                  10.292                      -12.037099
                  10.299                      -12.069801
                  10.306                      -12.101655
                  10.313                      -12.132666
                   10.32                      -12.162837
                  10.327                      -12.192173
                  10.334                      -12.220677
                  10.341                      -12.248353
                  10.348                      -12.275203
                  10.355                      -12.301232
                  10.362                       -12.32644
                  10.369                      -12.350832
                  10.376                       -12.37441
                  10.383                      -12.397176
                   10.39                      -12.419131
                  10.397                      -12.440277
                  10.404                      -12.460617
                  10.411                      -12.480151
                  10.418                      -12.498881
                  10.425                      -12.516808
                  10.432                      -12.533932
                  10.439                      -12.550253
                  10.446                      -12.565773
                  10.453                      -12.580492
                   10.46                      -12.594409
                  10.467                      -12.607524
                  10.474                      -12.619837
                  10.481                      -12.631347
                  10.488                      -12.642053
                  10.495                      -12.651955
                  10.502                      -12.661051
                  10.509                       -12.66934
                  10.516                      -12.676821
                  10.523                      -12.683491
                   10.53                      -12.689349
                  10.537                      -12.694392
                  10.544                      -12.698619
                  10.551                      -12.702027
                  10.558                      -12.704613
                  10.565                      -12.706376
                  10.572                      -12.707311
                  10.579                      -12.707416
                  10.586                      -12.706688
                  10.593                      -12.705123
                    10.6                      -12.702719
                  10.607                      -12.699473
                  10.614                       -12.69538
                  10.621                      -12.690438
                  10.628                      -12.684643
                  10.635                      -12.677992
                  10.642                      -12.670482
                  10.649                      -12.662111
                  10.656                      -12.652877
                  10.663                      -12.642776
                   10.67                      -12.631809
                  10.677                      -12.619975
                  10.684                      -12.607273
                  10.691                      -12.593707
                  10.698                       -12.57928
                  10.705                      -12.563998
                  10.712                       -12.54787
                  10.719                      -12.530908
                  10.726                      -12.513129
                  10.733                      -12.494558
                   10.74                      -12.475226
                  10.747                      -12.455178
                  10.754                      -12.434473
                  10.761                      -12.413191
                  10.768                      -12.391446
                  10.775                      -12.369395
                  10.782                      -12.347265
                  10.789                      -12.325385
                  10.796                      -12.304259
                  10.803                      -12.284681
                   10.81                      -12.267976
                  10.817                      -12.256517
                  10.824                      -12.255008
                  10.831                      -12.274211
                  10.838                      -12.345258
                  10.845                      -12.610483
                  10.852                      -17.102827
                  10.859                      -11.078404
                  10.866                      -11.457758
                  10.873                      -11.544052
                   10.88                      -11.561438
                  10.887                      -11.551221
                  10.894                      -11.526672
                  10.901                      -11.493345
                  10.908                      -11.453965
                  10.915                      -11.410013
                  10.922                      -11.362361
                  10.929                      -11.311542
                  10.936                      -11.257902
                  10.943                      -11.201661
                   10.95                      -11.142969
                  10.957                       -11.08192
                  10.964                      -11.018574
                  10.971                      -10.952964
                  10.978                      -10.885106
                  10.985                         -10.815
                  10.992                      -10.742634
                  10.999                      -10.667989
                  11.006                      -10.591038
                  11.013                      -10.511745
                   11.02                      -10.430073
                  11.027                      -10.345976
                  11.034                      -10.259407
                  11.041                      -10.170312
                  11.048                      -10.078637
                  11.055                      -9.9843216
                  11.062                       -9.887303
                  11.069                      -9.7875158
                  11.076                      -9.6848917
                  11.083                      -9.5793595
                   11.09                      -9.4708455
                  11.097                      -9.3592739
                  11.104                      -9.2445665
                  11.111                      -9.1266435
                  11.118                      -9.0054236
                  11.125                      -8.8808243
                  11.132                      -8.7527626
                  11.139                      -8.6211555
                  11.146                      -8.4859208
                  11.153                      -8.3469778
                   11.16                      -8.2042486
                  11.167                      -8.0576596
                  11.174                      -7.9071426
                  11.181                      -7.7526375
                  11.188                      -7.5940939
                  11.195                      -7.4314746
                  11.202                       -7.264759
                  11.209                      -7.0939468
                  11.216                      -6.9190636
                  11.223                      -6.7401666
                   11.23                      -6.5573517
                  11.237                       -6.370762
                  11.244                      -6.1805975
                  11.251                      -5.9871271
                  11.258                      -5.7907021
                  11.265                      -5.5917713
                  11.272                      -5.3908994
                  11.279                       -5.188786
                  11.286                      -4.9862883
                  11.293                      -4.7844432
                    11.3                      -4.5844917
                  11.307                      -4.3879013
                  11.314                       -4.196386
                  11.321                      -4.0119201
                  11.328                      -3.8367432
                  11.335                      -3.6733504
                  11.342                      -3.5244651
                  11.349                      -3.3929872
                  11.356                      -3.2819157
                  11.363                      -3.1942429
                   11.37                      -3.1328245
                  11.377                      -3.1002319
                  11.384                       -3.098601
                  11.391                      -3.1294922
                  11.398                      -3.1937812
                  11.405                      -3.2915941
                  11.412                      -3.4222991
                  11.419                      -3.5845533
                  11.426                      -3.7763998
                  11.433                      -3.9953996
                   11.44                      -4.2387812
                  11.447                      -4.5035911
                  11.454                      -4.7868302
                  11.461                      -5.0855681
                  11.468                      -5.3970294
                  11.475                      -5.7186531
                  11.482                      -6.0481276
                  11.489                      -6.3834051
                  11.496                      -6.7227009
                  11.503                      -7.0644821
                   11.51                      -7.4074492
                  11.517                      -7.7505138
                  11.524                      -8.0927753
                  11.531                      -8.4334975
                  11.538                      -8.7720861
                  11.545                      -9.1080686
                  11.552                      -9.4410758
                  11.559                      -9.7708254
                  11.566                      -10.097108
                  11.573                      -10.419775
                   11.58                      -10.738728
                  11.587                      -11.053909
                  11.594                      -11.365296
                  11.601                      -11.672892
                  11.608                      -11.976724
                  11.615                      -12.276836
                  11.622                      -12.573287
                  11.629                      -12.866146
                  11.636                       -13.15549
                  11.643                      -13.441405
                   11.65                       -13.72398
                  11.657                      -14.003307
                  11.664                       -14.27948
                  11.671                      -14.552596
                  11.678                      -14.822751
                  11.685                      -15.090042
                  11.692                      -15.354563
                  11.699                      -15.616409
                  11.706                      -15.875673
                  11.713                      -16.132447
                   11.72                      -16.386821
                  11.727                      -16.638881
                  11.734                      -16.888715
                  11.741                      -17.136405
                  11.748                      -17.382032
                  11.755                      -17.625678
                  11.762                      -17.867417
                  11.769                      -18.107326
                  11.776                      -18.345478
                  11.783                      -18.581943
                   11.79                       -18.81679
                  11.797                      -19.050086
                  11.804                      -19.281895
                  11.811                       -19.51228
                  11.818                      -19.741303
                  11.825                      -19.969022
                  11.832                      -20.195494
                  11.839                      -20.420775
                  11.846                      -20.644919
                  11.853                      -20.867978
                   11.86                      -21.090002
                  11.867                       -21.31104
                  11.874                      -21.531138
                  11.881                      -21.750344
                  11.888                        -21.9687
                  11.895                       -22.18625
                  11.902                      -22.403033
[truncated: 859,608 more chars]
