# Supplementary material for: Eye accommodation-inspired neuro-metasurface focusing
Source: Nat Commun. 2023 Jun 6;14:3301. doi: 10.1038/s41467-023-39070-8 (PMC10244437; doi:10.1038/s41467-023-39070-8)
Supplement: Supplementary file 2 — Source Data [file 41467_2023_39070_MOESM2_ESM.zip › data&code/figure4/a/main.m]

clc
clear
close all
%%
load data1D.mat
load theory_focus5.mat
% load test.mat
colorBack = [242 245 254]/255;   
%% 
set(0,'defaultfigurecolor',colorBack)
 figure
%%% exp1 exp2   31
exp1 = interp1([1:30/(length(exp1)-1):31], exp1, 1:31,'PCHIP');
exp2 = interp1([1:30/(length(exp2)-1):31], exp2, 1:31,'PCHIP');
exp1 = exp1./max(exp1);
exp2 = exp2./max(exp2);
%%%%%

data(:, 1) = focus;
data(:, 2) = exp1;
data(:, 3) = exp2;


xx = [31:-0.01:1];
focus = interp1([1:31], focus, xx,'PCHIP');
exp1 = interp1([1:31], exp1, xx,'PCHIP');
exp2 = interp1([1:31], exp2, xx,'PCHIP');

p1 = plot(xx, focus, '-', 'LineWidth', 3, 'Color', [1.00, 0.41, 0.16]); hold on;
p2 = plot(xx, exp1, '-', 'LineWidth', 3, 'Color', [0.39, 0.83, 0.07]); hold on;
p3 = plot(xx, exp2, '-', 'LineWidth', 3, 'Color', [0.12 0.5 1]); hold on;

plot(data(:, 1), 'yo', 'MarkerSize', 8, 'MarkerEdgeColor', [1.00, 1.00, 0.00], 'MarkerFaceColor', [0.72, 0.27, 1.00]);hold on;
plot(data(:, 2), 'bs', 'MarkerSize', 8, 'MarkerEdgeColor', [1.00, 1.00, 0.00], 'MarkerFaceColor', [0.00, 0.60, 1.00]);hold on;
plot(data(:, 3), 'bs', 'MarkerSize', 8, 'MarkerEdgeColor', [1.00, 1.00, 0.00], 'MarkerFaceColor', [0 0 1]);

axis([1 31, 0 1])
set(gca,'color',colorBack)

legend({'Theory','Exp-first','Exp-end'},'FontSize',12);

 xlabel('Sampling number')
ylabel('Normalized energy')
set(gca,'linewidth',0.5,'fontsize',15,'fontname','Times New Roman');%Times New Roman   Microsft YaHei UI
